# Supplementary material for: Phage-plasmids promote recombination and emergence of phages and plasmids
Source: Nat Commun. 2024 Feb 20;15:1545. doi: 10.1038/s41467-024-45757-3 (PMC10879196; doi:10.1038/s41467-024-45757-3)
Supplement: Supplementary file 4 — Supplementary Dataset 1 [file 41467_2024_45757_MOESM4_ESM.xlsx]

## Sheet: supplemental_tbl_MGE_genomes
NCBI_accession	Genome size (bp)	Group_cluster	MGE
NC_000866	168903	Not_assigned	Phage
NC_000867	10079	Not_assigned	Phage
NC_000871	37370	Not_assigned	Phage
NC_000872	40739	Not_assigned	Phage
NC_000896	43785	Not_assigned	Phage
NC_000902	60942	59_1	Phage
NC_000924	61670	59_1	Phage
NC_000929	36717	340_0	Phage
NC_000935	36524	Not_assigned	Phage
NC_001270	6825	Not_assigned	Phage
NC_001271	39600	25_0	Phage
NC_001317	30624	84_0	Phage
NC_001330	6087	226_0	Phage
NC_001331	7349	Not_assigned	Phage
NC_001332	6744	Not_assigned	Phage
NC_001335	52297	31_2	Phage
NC_001341	4491	Not_assigned	Phage
NC_001365	8273	Not_assigned	Phage
NC_001396	7308	411_0	Phage
NC_001416	48502	33_0	Phage
NC_001417	3569	Not_assigned	Phage
NC_001418	5833	Not_assigned	Phage
NC_001420	5577	Not_assigned	Phage
NC_001421	14927	Not_assigned	Phage
NC_001422	5386	Not_assigned	Phage
NC_001423	19366	201_0	Phage
NC_001426	3466	Not_assigned	Phage
NC_001447	11965	Not_assigned	Phage
NC_001604	39937	25_0	Phage
NC_001609	11624	Not_assigned	Phage
NC_001628	3588	Not_assigned	Phage
NC_001629	22195	354_0	Phage
NC_001697	32355	215_0	Phage
NC_001706	22172	354_0	Phage
NC_001730	6089	226_0	Phage
NC_001741	4877	Not_assigned	Phage
NC_001825	19343	386_0	Phage
NC_001835	28451	26_0	Phage
NC_001884	134416	Not_assigned	Phage
NC_001890	4215	391_0	Phage
NC_001900	49136	31_2	Phage
NC_001901	46375	N15_group	P-P
NC_001909	31754	26_0	Phage
NC_001942	15644	Not_assigned	Phage
NC_001954	8454	Not_assigned	Phage
NC_001956	8651	Not_assigned	Phage
NC_001978	41491	313_0	Phage
NC_001998	4529	370_0	Phage
NC_002014	6883	Not_assigned	Phage
NC_002072	34815	Not_assigned	Phage
NC_002166	40751	32_1	Phage
NC_002167	39732	32_1	Phage
NC_002180	4532	370_0	Phage
NC_002185	35466	Not_assigned	Phage
NC_002194	4563	370_0	Phage
NC_002214	39807	124_0	Phage
NC_002321	41401	15_0	Phage
NC_002362	8784	Not_assigned	Phage
NC_002363	6891	Not_assigned	Phage
NC_002371	41724	56_0	Phage
NC_002484	56426	F116_comm	P-P
NC_002486	45636	15_0	Phage
NC_002515	11660	Not_assigned	Phage
NC_002519	39898	324_0	Phage
NC_002643	4594	370_0	Phage
NC_002649	21129	Not_assigned	Phage
NC_002656	50550	Not_assigned	Phage
NC_002661	42942	16_0	Phage
NC_002666	35538	Not_assigned	Phage
NC_002667	41834	96_0	Phage
NC_002668	36949	96_0	Phage
NC_002669	14957	Not_assigned	Phage
NC_002670	14510	Not_assigned	Phage
NC_002671	15179	Not_assigned	Phage
NC_002700	4268	Not_assigned	Phage
NC_002703	38347	145_0	Phage
NC_002730	38297	Not_assigned	Phage
NC_002747	37667	145_0	Phage
NC_002796	40003	96_0	Phage
NC_003050	40248	125_0	Phage
NC_003085	49534	Not_assigned	Phage
NC_003216	40834	240_0	Phage
NC_003278	35580	Not_assigned	Phage
NC_003287	6407	407_0	Phage
NC_003288	43081	19_0	Phage
NC_003291	37618	40_0	Phage
NC_003309	53373	139_0	Phage
NC_003313	33106	215_0	Phage
NC_003315	31508	215_0	Phage
NC_003324	57416	Not_assigned	Phage
NC_003327	6882	355_0	Phage
NC_003356	42575	44_0	Phage
NC_003387	52797	Not_assigned	Phage
NC_003390	46675	193_0	Phage
NC_003438	4421	Not_assigned	Phage
NC_003444	37074	44_0	Phage
NC_003460	5804	Not_assigned	Phage
NC_003524	33507	IEBH-Waukesha_comm	P-P
NC_003793	7768	Not_assigned	Phage
NC_003907	46012	Not_assigned	Phage
NC_004066	36798	145_0	Phage
NC_004112	43411	182_0	Phage
NC_004165	18630	201_0	Phage
NC_004166	44010	Not_assigned	Phage
NC_004301	4276	391_0	Phage
NC_004302	33350	131_0	Phage
NC_004303	43075	124_0	Phage
NC_004305	42259	Not_assigned	Phage
NC_004306	6340	355_0	Phage
NC_004313	40149	44_0	Phage
NC_004333	48247	337_0	Phage
NC_004348	40679	56_0	Phage
NC_004456	43198	VP882_comm	P-P
NC_004462	19604	447_0	Phage
NC_004615	43604	20_0	Phage
NC_004616	44970	16_0	Phage
NC_004617	42722	15_0	Phage
NC_004629	280334	142_2	Phage
NC_004664	41831	313_0	Phage
NC_004665	37359	194_0	Phage
NC_004678	16784	206_0	Phage
NC_004679	18227	206_0	Phage
NC_004680	59471	Not_assigned	Phage
NC_004681	75931	173_0	Phage
NC_004682	50913	24_0	Phage
NC_004683	57050	Not_assigned	Phage
NC_004684	67480	Not_assigned	Phage
NC_004685	69777	217_0	Phage
NC_004687	156102	269_0	Phage
NC_004688	110865	Not_assigned	Phage
NC_004689	70797	Not_assigned	Phage
NC_004735	129908	Not_assigned	Phage
NC_004736	7542	Not_assigned	Phage
NC_004745	30728	84_0	Phage
NC_004746	36596	96_0	Phage
NC_004775	39672	315_0	Phage
NC_004777	37555	25_0	Phage
NC_004813	57930	28_0	Phage
NC_004814	16687	Not_assigned	Phage
NC_004827	43033	Not_assigned	Phage
NC_004831	43769	172_0	Phage
NC_004902	44373	185_0	Phage
NC_004913	59866	59_0	Phage
NC_004914	62706	59_0	Phage
NC_004928	167560	12_0	Phage
NC_004996	34692	Not_assigned	Phage
NC_005045	42519	181_0	Phage
NC_005056	32684	84_0	Phage
NC_005066	164018	7_0	Phage
NC_005069	46339	N15_comm	P-P
NC_005083	244834	Not_assigned	Phage
NC_005091	57455	Not_assigned	Phage
NC_005131	7118	Not_assigned	Phage
NC_005135	173591	10_0	Phage
NC_005178	37611	165_0	Phage
NC_005258	14935	phiGIL16c_comm	P-P
NC_005259	68999	98_0	Phage
NC_005260	233234	6_0	Phage
NC_005263	48177	337_0	Phage
NC_005282	86155	58_0	Phage
NC_005284	54865	139_0	Phage
NC_005294	42935	Not_assigned	Phage
NC_005340	30636	84_0	Phage
NC_005342	48024	337_0	Phage
NC_005344	39043	Not_assigned	Phage
NC_005345	49220	Not_assigned	Phage
NC_005354	38384	Not_assigned	Phage
NC_005355	40190	Not_assigned	Phage
NC_005356	41708	15_0	Phage
NC_005357	42493	Not_assigned	Phage
NC_005822	32172	131_0	Phage
NC_005833	48836	21_0	Phage
NC_005841	41391	56_0	Phage
NC_005856	94800	P1_group	P-P
NC_005857	51601	N15_group	P-P
NC_005859	121750	48_1	Phage
NC_005879	39853	434_0	Phage
NC_005880	148317	133_1	Phage
NC_005882	36748	331_0	Phage
NC_005884	43783	Not_assigned	Phage
NC_005885	58638	Not_assigned	Phage
NC_005886	47399	Not_assigned	Phage
NC_005887	42415	Not_assigned	Phage
NC_005891	39786	434_0	Phage
NC_005893	39166	182_0	Phage
NC_005948	7965	355_0	Phage
NC_005949	7965	355_0	Phage
NC_005964	18855	Not_assigned	Phage
NC_006294	7107	Not_assigned	Phage
NC_006356	36012	Not_assigned	Phage
NC_006548	38439	147_0	Phage
NC_006552	65195	F116_comm	P-P
NC_006557	41092	Not_assigned	Phage
NC_006565	131522	Not_assigned	Phage
NC_006820	196280	Not_assigned	Phage
NC_006883	252401	Not_assigned	Phage
NC_006884	178249	Not_assigned	Phage
NC_006936	36674	Not_assigned	Phage
NC_006938	63649	Not_assigned	Phage
NC_006940	40793	135_0	Phage
NC_006945	14844	phiGIL16c_comm	P-P
NC_006949	46900	Not_assigned	Phage
NC_006953	37966	Not_assigned	Phage
NC_007019	34704	124_0	Phage
NC_007021	130706	Not_assigned	Phage
NC_007022	172963	10_0	Phage
NC_007023	180500	103_1	Phage
NC_007024	55770	Not_assigned	Phage
NC_007045	15603	Not_assigned	Phage
NC_007046	18199	206_0	Phage
NC_007047	39620	20_0	Phage
NC_007048	42732	20_0	Phage
NC_007049	43883	20_0	Phage
NC_007050	44283	20_0	Phage
NC_007051	41318	Not_assigned	Phage
NC_007052	45861	16_0	Phage
NC_007053	43095	16_0	Phage
NC_007054	44777	16_0	Phage
NC_007055	43681	Not_assigned	Phage
NC_007056	45286	Not_assigned	Phage
NC_007057	43576	19_0	Phage
NC_007058	43155	19_0	Phage
NC_007059	43114	19_0	Phage
NC_007060	41902	19_0	Phage
NC_007061	42802	19_0	Phage
NC_007062	41690	19_0	Phage
NC_007063	43231	19_0	Phage
NC_007064	42431	19_0	Phage
NC_007065	43440	19_0	Phage
NC_007066	138715	133_1	Phage
NC_007145	37639	Not_assigned	Phage
NC_007149	39503	Not_assigned	Phage
NC_007189	6907	Not_assigned	Phage
NC_007451	14954	Not_assigned	Phage
NC_007458	37253	230_0	Phage
NC_007461	4530	370_0	Phage
NC_007497	44856	Not_assigned	Phage
NC_007501	36466	182_0	Phage
NC_007581	185683	Not_assigned	P-P
NC_007603	46219	94_0	Phage
NC_007610	131384	231_0	Phage
NC_007623	211215	Not_assigned	Phage
NC_007637	45251	172_0	Phage
NC_007709	43785	185_0	Phage
NC_007710	46643	337_0	Phage
NC_007734	40867	230_0	Phage
NC_007804	39104	315_0	Phage
NC_007805	39199	Not_assigned	Phage
NC_007806	42999	156_0	Phage
NC_007807	43365	Not_assigned	Phage
NC_007808	49639	284_0	Phage
NC_007809	59446	168_1	Phage
NC_007810	66015	116_0	Phage
NC_007814	37974	230_0	Phage
NC_007817	5486	Not_assigned	Phage
NC_007818	6068	226_0	Phage
NC_007819	6071	226_0	Phage
NC_007820	6039	226_0	Phage
NC_007821	6068	226_0	Phage
NC_007822	6068	226_0	Phage
NC_007823	6065	226_0	Phage
NC_007824	6051	226_0	Phage
NC_007825	5538	Not_assigned	Phage
NC_007827	6259	226_0	Phage
NC_007856	5486	Not_assigned	Phage
NC_007902	52162	F116_comm	P-P
NC_007917	53325	Not_assigned	Phage
NC_007924	38239	274_0	Phage
NC_007967	38194	Not_assigned	Phage
NC_008152	44385	172_0	Phage
NC_008193	30505	215_0	Phage
NC_008194	74483	173_0	Phage
NC_008195	70654	95_1	Phage
NC_008196	56852	2_41	Phage
NC_008197	68427	98_0	Phage
NC_008198	64494	245_0	Phage
NC_008199	69059	Not_assigned	Phage
NC_008200	64787	245_0	Phage
NC_008201	34525	Not_assigned	Phage
NC_008203	52047	31_2	Phage
NC_008204	67188	Not_assigned	Phage
NC_008205	56692	Not_assigned	Phage
NC_008206	78296	Not_assigned	Phage
NC_008207	153766	269_0	Phage
NC_008208	161475	10_1	Phage
NC_008265	38092	IEBH-Waukesha_comm	P-P
NC_008294	3573	359_0	Phage
NC_008296	177300	Not_assigned	Phage
NC_008363	28538	26_0	Phage
NC_008364	26537	Not_assigned	Phage
NC_008367	40938	Not_assigned	Phage
NC_008370	30510	26_0	Phage
NC_008371	27453	26_0	Phage
NC_008376	34683	Not_assigned	Phage
NC_008464	60238	59_1	Phage
NC_008515	165890	12_2	Phage
NC_008562	162109	Not_assigned	Phage
NC_008574	9004	399_0	Phage
NC_008575	6662	410_0	Phage
NC_008584	152372	Not_assigned	Phage
NC_008617	44061	15_0	Phage
NC_008689	44857	15_0	Phage
NC_008694	38564	25_0	Phage
NC_008717	36415	165_0	Phage
NC_008720	70153	74_0	Phage
NC_008721	36019	Not_assigned	Phage
NC_008722	43420	19_3	Phage
NC_008723	44041	19_3	Phage
NC_008798	43265	20_0	Phage
NC_008799	43282	19_0	Phage
NC_009014	45445	172_0	Phage
NC_009015	72415	Not_assigned	Phage
NC_009016	38197	VP882_comm	P-P
NC_009018	38528	Not_assigned	Phage
NC_009231	56538	158_3	Phage
NC_009232	42572	135_0	Phage
NC_009234	35741	Not_assigned	Phage
NC_009235	48674	139_0	Phage
NC_009236	36690	VP882_comm	P-P
NC_009237	37446	331_0	Phage
NC_009382	38760	Not_assigned	Phage
NC_009447	52414	Not_assigned	Phage
NC_009514	47021	Not_assigned	Phage
NC_009526	43864	20_0	Phage
NC_009531	46214	193_0	Phage
NC_009540	49902	62_0	Phage
NC_009541	29739	73_0	Phage
NC_009542	33985	215_0	Phage
NC_009543	44520	185_0	Phage
NC_009551	43249	Not_assigned	Phage
NC_009552	40863	Not_assigned	Phage
NC_009554	34659	Not_assigned	Phage
NC_009603	46365	Not_assigned	Phage
NC_009604	47382	337_0	Phage
NC_009643	17171	Not_assigned	Phage
NC_009737	35055	Not_assigned	Phage
NC_009760	218948	Not_assigned	P-P
NC_009761	42232	15_0	Phage
NC_009762	47785	16_0	Phage
NC_009763	42973	15_0	Phage
NC_009799	42972	Not_assigned	Phage
NC_009803	84201	450_0	Phage
NC_009804	83319	450_0	Phage
NC_009810	38867	240_0	Phage
NC_009811	137619	231_0	Phage
NC_009812	42653	40_0	Phage
NC_009813	48172	Not_assigned	Phage
NC_009814	35822	Not_assigned	Phage
NC_009815	38124	240_0	Phage
NC_009816	70579	Not_assigned	Phage
NC_009817	79232	Not_assigned	Phage
NC_009818	36409	165_0	Phage
NC_009819	40539	Not_assigned	Phage
NC_009820	58692	Not_assigned	Phage
NC_009821	164270	7_0	Phage
NC_009875	17938	206_0	Phage
NC_009877	51277	18_14	Phage
NC_009904	142072	Not_assigned	Phage
NC_009935	43200	181_0	Phage
NC_009936	41593	Not_assigned	Phage
NC_009987	7870	Not_assigned	Phage
NC_009990	37313	Not_assigned	Phage
NC_009993	53746	Not_assigned	Phage
NC_010105	170523	Not_assigned	Phage
NC_010106	52975	Not_assigned	Phage
NC_010116	58663	168_1	Phage
NC_010147	43011	19_0	Phage
NC_010179	40881	274_0	Phage
NC_010237	63395	59_1	Phage
NC_010324	77554	276_0	Phage
NC_010325	45625	189_0	Phage
NC_010326	43548	181_0	Phage
NC_010342	39245	VP882_comm	P-P
NC_010353	35543	124_0	Phage
NC_010355	62337	Not_assigned	Phage
NC_010363	18762	Not_assigned	Phage
NC_010429	6867	Not_assigned	Phage
NC_010495	45051	265_0	Phage
NC_010576	55597	Not_assigned	Phage
NC_010583	111382	49_1	Phage
NC_010807	38815	25_0	Phage
NC_010808	44342	20_0	Phage
NC_010811	231255	Not_assigned	Phage
NC_010821	316674	Not_assigned	Phage
NC_010945	39136	Not_assigned	Phage
NC_011022	51621	Not_assigned	Phage
NC_011038	38677	25_0	Phage
NC_011039	70110	261_1	Phage
NC_011040	39816	Not_assigned	Phage
NC_011041	137947	113_0	Phage
NC_011042	39252	Not_assigned	Phage
NC_011043	41181	35_0	Phage
NC_011044	69904	95_1	Phage
NC_011045	38841	Not_assigned	Phage
NC_011048	19282	201_0	Phage
NC_011057	68090	Not_assigned	Phage
NC_011085	38457	25_0	Phage
NC_011103	60195	Not_assigned	Phage
NC_011104	39989	182_0	Phage
NC_011105	42954	181_0	Phage
NC_011107	42961	181_0	Phage
NC_011142	47453	Not_assigned	Phage
NC_011165	64427	116_0	Phage
NC_011166	66530	116_0	Phage
NC_011167	53104	IEBH-Waukesha_comm	P-P
NC_011201	43079	87_0	Phage
NC_011216	37635	Not_assigned	Phage
NC_011222	44929	Not_assigned	Phage
NC_011267	49487	Not_assigned	Phage
NC_011269	154017	269_0	Phage
NC_011270	154906	269_0	Phage
NC_011271	155372	269_0	Phage
NC_011272	153894	269_0	Phage
NC_011273	164602	Not_assigned	Phage
NC_011285	64618	245_0	Phage
NC_011287	58554	Not_assigned	Phage
NC_011288	58471	2_70	Phage
NC_011289	58578	Not_assigned	Phage
NC_011290	64807	245_0	Phage
NC_011291	47057	72_0	Phage
NC_011292	68952	261_1	Phage
NC_011308	35638	Not_assigned	Phage
NC_011318	38753	419_0	Phage
NC_011344	47342	16_0	Phage
NC_011356	54896	28_0	Phage
NC_011357	62147	28_0	Phage
NC_011373	46872	Not_assigned	Phage
NC_011398	50930	158_1	Phage
NC_011399	8929	399_0	Phage
NC_011421	132562	CampHawk_comm	P-P
NC_011523	14398	phiGIL16c_comm	P-P
NC_011534	39472	25_0	Phage
NC_011551	39867	Not_assigned	Phage
NC_011589	40287	Not_assigned	Phage
NC_011611	36885	165_0	Phage
NC_011612	45344	16_0	Phage
NC_011613	36632	165_0	Phage
NC_011614	42526	20_0	Phage
NC_011645	37456	Not_assigned	Phage
NC_011703	66235	116_0	Phage
NC_011756	66390	116_0	Phage
NC_011801	38934	Not_assigned	Phage
NC_011802	41941	F116_comm	P-P
NC_011810	65764	116_0	Phage
NC_011811	84576	216_0	Phage
NC_011976	43016	56_0	Phage
NC_012027	69378	Not_assigned	Phage
NC_012223	44899	187_0	Phage
NC_012418	43152	181_0	Phage
NC_012419	21115	Not_assigned	Phage
NC_012635	168394	12_2	Phage
NC_012638	165429	12_2	Phage
NC_012662	43931	128_0	Phage
NC_012663	60074	426_0	Phage
NC_012696	73325	136_0	Phage
NC_012697	74611	136_0	Phage
NC_012740	166418	7_0	Phage
NC_012741	171451	Not_assigned	Phage
NC_012742	44080	185_0	Phage
NC_012743	62715	358_0	Phage
NC_012749	88487	58_0	Phage
NC_012753	37184	Not_assigned	Phage
NC_012756	31276	256_0	Phage
NC_012757	6842	355_0	Phage
NC_012784	44492	15_0	Phage
NC_012788	41441	51_0	Phage
NC_012868	6094	226_0	Phage
NC_012884	31147	96_1	Phage
NC_013021	107530	Not_assigned	Phage
NC_013055	39896	Not_assigned	Phage
NC_013059	40975	56_0	Phage
NC_013085	194454	Not_assigned	Phage
NC_013152	29459	26_0	Phage
NC_013153	28643	26_0	Phage
NC_013154	28625	26_0	Phage
NC_013155	32182	26_0	Phage
NC_013195	40761	15_0	Phage
NC_013197	17036	447_0	Phage
NC_013594	37235	340_0	Phage
NC_013597	43970	Not_assigned	Phage
NC_013598	35525	124_0	Phage
NC_013599	36674	Not_assigned	Phage
NC_013600	45169	187_0	Phage
NC_013638	43144	Not_assigned	Phage
NC_013643	36270	Not_assigned	Phage
NC_013644	37856	Not_assigned	Phage
NC_013645	34882	Not_assigned	Phage
NC_013646	38764	Not_assigned	Phage
NC_013647	41119	35_0	Phage
NC_013648	39576	Not_assigned	Phage
NC_013649	43809	119_0	Phage
NC_013650	155445	269_0	Phage
NC_013651	38497	Not_assigned	Phage
NC_013691	74901	Not_assigned	Phage
NC_013692	72544	107_0	Phage
NC_013693	158006	67_1	Phage
NC_013694	51376	24_1	Phage
NC_013696	42822	Not_assigned	Phage
NC_013697	157486	Not_assigned	Phage
NC_013698	58652	Not_assigned	Phage
NC_013936	52141	2_70	Phage
NC_014036	174436	103_0	Phage
NC_014229	37068	Not_assigned	Phage
NC_014260	172253	Not_assigned	Phage
NC_014457	59199	Not_assigned	Phage
NC_014458	59598	54_0	Phage
NC_014459	59798	54_0	Phage
NC_014460	41207	20_0	Phage
NC_014461	73453	233_1	Phage
NC_014467	176788	103_1	Phage
NC_014595	170605	Not_assigned	Phage
NC_014635	163875	10_1	Phage
NC_014636	225268	6_0	Phage
NC_014660	167716	Not_assigned	Phage
NC_014661	164093	Not_assigned	Phage
NC_014662	165540	Not_assigned	Phage
NC_014663	169947	Not_assigned	Phage
NC_014792	169285	Not_assigned	Phage
NC_014900	40986	F116_comm	P-P
NC_014901	59230	2_63	Phage
NC_015157	125956	Not_assigned	Phage
NC_015158	49675	Not_assigned	Phage
NC_015159	39162	Not_assigned	Phage
NC_015208	39562	194_0	Phage
NC_015209	10638	Not_assigned	Phage
NC_015210	61440	Not_assigned	Phage
NC_015249	39270	Not_assigned	Phage
NC_015250	159801	Not_assigned	Phage
NC_015251	235229	Not_assigned	Phage
NC_015252	36953	Not_assigned	Phage
NC_015253	127065	Not_assigned	Phage
NC_015254	41518	Not_assigned	Phage
NC_015262	37664	IEBH-Waukesha_comm	P-P
NC_015263	114768	322_0	Phage
NC_015264	40973	194_0	Phage
NC_015265	37236	Not_assigned	Phage
NC_015269	118351	48_1	Phage
NC_015270	16945	Not_assigned	Phage
NC_015271	38368	25_0	Phage
NC_015272	88322	Not_assigned	Phage
NC_015273	32317	VP882_comm	P-P
NC_015274	56506	Not_assigned	Phage
NC_015279	190789	Not_assigned	Phage
NC_015280	181044	37_0	Phage
NC_015281	179563	Not_assigned	Phage
NC_015282	174079	Not_assigned	Phage
NC_015283	176428	Not_assigned	Phage
NC_015284	183806	37_0	Phage
NC_015285	174285	Not_assigned	Phage
NC_015286	175230	Not_assigned	Phage
NC_015287	232878	Not_assigned	Phage
NC_015288	191195	Not_assigned	Phage
NC_015289	176184	Not_assigned	Phage
NC_015290	182180	Not_assigned	Phage
NC_015292	84565	216_0	Phage
NC_015293	30651	Not_assigned	Phage
NC_015294	93198	178_0	Phage
NC_015295	47279	Not_assigned	Phage
NC_015296	157061	67_2	Phage
NC_015297	5475	Not_assigned	Phage
NC_015453	29017	73_0	Phage
NC_015454	29074	73_0	Phage
NC_015456	50661	21_0	Phage
NC_015457	165919	12_2	Phage
NC_015463	72332	Not_assigned	Phage
NC_015464	135041	316_0	Phage
NC_015465	33004	387_0	Phage
NC_015466	62668	Not_assigned	Phage
NC_015568	41090	IEBH-Waukesha_comm	P-P
NC_015569	178563	Not_assigned	Phage
NC_015584	75960	233_1	Phage
NC_015585	43032	Not_assigned	Phage
NC_015586	5819	Not_assigned	Phage
NC_015719	40940	35_0	Phage
NC_015720	45530	61_0	Phage
NC_015721	23931	Not_assigned	Phage
NC_015933	72917	74_0	Phage
NC_015937	151483	Not_assigned	Phage
NC_015938	89916	Not_assigned	Phage
NC_016071	145964	38_5	Phage
NC_016073	157950	67_2	Phage
NC_016158	49576	Not_assigned	Phage
NC_016160	36661	32_1	Phage
NC_016161	38013	Not_assigned	Phage
NC_016162	7103	Not_assigned	Phage
NC_016163	262391	Not_assigned	Phage
NC_016164	30332	387_0	Phage
NC_016165	39283	Not_assigned	Phage
NC_016166	74431	246_1	Phage
NC_016434	65839	Not_assigned	Phage
NC_016435	65766	Not_assigned	Phage
NC_016562	132662	316_0	Phage
NC_016563	156897	110_0	Phage
NC_016564	95299	Not_assigned	Phage
NC_016565	18168	206_0	Phage
NC_016566	44077	187_0	Phage
NC_016567	81184	Not_assigned	Phage
NC_016568	24645	408_0	Phage
NC_016569	46140	Not_assigned	Phage
NC_016570	157304	67_2	Phage
NC_016571	284757	Not_assigned	Phage
NC_016650	48072	34_0	Phage
NC_016651	14270	412_0	Phage
NC_016652	49330	Not_assigned	Phage
NC_016653	46586	34_0	Phage
NC_016654	39474	Not_assigned	Phage
NC_016655	51342	Not_assigned	Phage
NC_016656	45890	193_0	Phage
NC_016657	47055	193_0	Phage
NC_016658	47741	193_0	Phage
NC_016659	47536	193_0	Phage
NC_016761	38684	315_0	Phage
NC_016762	49135	F116_comm	P-P
NC_016763	43221	135_0	Phage
NC_016764	40058	87_0	Phage
NC_016765	54024	F116_comm	P-P
NC_016766	69420	Not_assigned	Phage
NC_016767	60714	Not_assigned	Phage
NC_016770	47159	Not_assigned	Phage
NC_017674	66275	116_0	Phage
NC_017688	32414	26_0	Phage
NC_017695	32582	26_0	Phage
NC_017696	32384	26_0	Phage
NC_017698	31772	26_0	Phage
NC_017702	32023	26_0	Phage
NC_017732	30505	Not_assigned	P-P
NC_017864	42844	156_0	Phage
NC_017865	42966	181_0	Phage
NC_017968	43786	20_0	Phage
NC_017969	108853	48_1	Phage
NC_017971	46271	189_0	Phage
NC_017972	280538	Not_assigned	Phage
NC_017973	52474	31_2	Phage
NC_017974	149273	38_0	Phage
NC_017976	41164	Not_assigned	Phage
NC_017978	33609	IEBH-Waukesha_comm	P-P
NC_017980	18397	363_0	Phage
NC_017981	49981	Not_assigned	Phage
NC_017983	43788	Not_assigned	Phage
NC_017984	46387	137_0	Phage
NC_017985	40128	56_0	Phage
NC_018083	17972	363_0	Phage
NC_018084	18078	363_0	Phage
NC_018085	41992	Not_assigned	Phage
NC_018086	53996	299_0	Phage
NC_018087	166687	Not_assigned	Phage
NC_018088	104936	Not_assigned	Phage
NC_018264	41938	Not_assigned	Phage
NC_018269	31766	Not_assigned	Phage
NC_018270	33594	Not_assigned	Phage
NC_018271	35700	452_0	Phage
NC_018272	35652	452_0	Phage
NC_018273	26201	334_0	Phage
NC_018274	36847	165_0	Phage
NC_018275	39783	56_0	Phage
NC_018276	44988	Not_assigned	Phage
NC_018277	42784	224_0	Phage
NC_018278	42832	156_0	Phage
NC_018279	49116	Not_assigned	Phage
NC_018280	38889	324_0	Phage
NC_018281	43581	19_3	Phage
NC_018282	61167	168_1	Phage
NC_018283	58065	Not_assigned	Phage
NC_018284	42123	19_3	Phage
NC_018285	40758	Not_assigned	Phage
NC_018452	61847	358_0	Phage
NC_018454	39974	N15_comm	P-P
NC_018831	67170	264_0	Phage
NC_018832	58104	80_0	Phage
NC_018834	29214	73_0	Phage
NC_018835	77448	276_0	Phage
NC_018836	50255	279_0	Phage
NC_018837	122024	Not_assigned	Phage
NC_018838	29505	73_0	Phage
NC_018839	29729	73_0	Phage
NC_018840	29612	73_0	Phage
NC_018841	29574	73_0	Phage
NC_018842	29348	73_0	Phage
NC_018843	103299	SSU5_pHCM2_group	P-P
NC_018845	29371	73_0	Phage
NC_018846	60894	59_1	Phage
NC_018847	29516	73_0	Phage
NC_018848	37612	318_0	Phage
NC_018849	29202	73_0	Phage
NC_018850	45517	189_0	Phage
NC_018851	29516	73_0	Phage
NC_018852	29506	73_0	Phage
NC_018853	40474	313_0	Phage
NC_018854	69855	74_0	Phage
NC_018855	169158	Not_assigned	Phage
NC_018856	153962	BigBertha_comm	P-P
NC_018857	158305	110_0	Phage
NC_018859	77315	276_0	Phage
NC_018860	156176	BigBertha_comm	P-P
NC_018861	133572	316_0	Phage
NC_018863	162596	BigBertha_comm	P-P
NC_019398	178193	103_1	Phage
NC_019399	167396	12_2	Phage
NC_019400	147940	Not_assigned	Phage
NC_019401	358663	Not_assigned	Phage
NC_019402	76631	Not_assigned	Phage
NC_019403	43731	Not_assigned	Phage
NC_019404	46054	94_0	Phage
NC_019405	215710	302_0	Phage
NC_019406	279967	Not_assigned	Phage
NC_019407	218929	302_0	Phage
NC_019408	223720	Not_assigned	Phage
NC_019410	221828	302_0	Phage
NC_019411	219216	302_0	Phage
NC_019414	51071	279_0	Phage
NC_019416	38513	25_0	Phage
NC_019417	59203	80_0	Phage
NC_019418	37282	125_0	Phage
NC_019419	43457	187_0	Phage
NC_019421	48396	158_1	Phage
NC_019422	31674	IEBH-Waukesha_comm	P-P
NC_019423	72570	74_0	Phage
NC_019442	60523	59_1	Phage
NC_019443	172879	Not_assigned	Phage
NC_019444	176043	41_16	Phage
NC_019445	44784	315_0	Phage
NC_019446	41148	Not_assigned	Phage
NC_019447	38253	Not_assigned	Phage
NC_019448	139806	133_1	Phage
NC_019449	31841	380_0	Phage
NC_019450	93017	178_0	Phage
NC_019451	66116	116_0	Phage
NC_019452	156628	67_2	Phage
NC_019453	3762	Not_assigned	Phage
NC_019454	44546	Not_assigned	Phage
NC_019455	37151	Not_assigned	Phage
NC_019456	49433	Not_assigned	Phage
NC_019457	44492	Not_assigned	Phage
NC_019485	59080	Not_assigned	Phage
NC_019486	42606	Not_assigned	P-P
NC_019488	34117	Not_assigned	Phage
NC_019489	41726	Not_assigned	Phage
NC_019490	49329	Not_assigned	Phage
NC_019496	39188	419_0	Phage
NC_019500	168066	Not_assigned	Phage
NC_019501	39646	Not_assigned	Phage
NC_019502	44401	IEBH-Waukesha_comm	P-P
NC_019503	166499	12_2	Phage
NC_019504	56621	306_0	Phage
NC_019505	166452	12_2	Phage
NC_019506	38329	419_0	Phage
NC_019507	182833	phi_CP21_comm	P-P
NC_019508	38309	419_0	Phage
NC_019509	49116	Not_assigned	Phage
NC_019510	39282	25_0	Phage
NC_019511	136326	133_4	Phage
NC_019512	26836	408_0	Phage
NC_019513	45552	16_0	Phage
NC_019514	74669	Not_assigned	Phage
NC_019515	93839	Not_assigned	Phage
NC_019516	161440	Not_assigned	Phage
NC_019517	136947	113_0	Phage
NC_019518	44485	Not_assigned	Phage
NC_019519	69391	Not_assigned	Phage
NC_019520	42608	87_0	Phage
NC_019521	219372	Not_assigned	Phage
NC_019522	48454	Not_assigned	Phage
NC_019523	18919	362_0	Phage
NC_019524	60496	80_0	Phage
NC_019525	45354	Not_assigned	Phage
NC_019526	345809	Not_assigned	Phage
NC_019527	43551	Not_assigned	Phage
NC_019528	41572	138_0	Phage
NC_019529	111506	Not_assigned	Phage
NC_019530	157785	67_2	Phage
NC_019538	231743	Not_assigned	Phage
NC_019539	42391	135_0	Phage
NC_019540	49390	284_0	Phage
NC_019541	45364	Not_assigned	Phage
NC_019542	44400	172_0	Phage
NC_019543	160646	10_1	Phage
NC_019545	47355	Not_assigned	Phage
NC_019548	7288	410_0	Phage
NC_019549	40048	Not_assigned	Phage
NC_019550	38997	Not_assigned	Phage
NC_019704	44375	Not_assigned	Phage
NC_019705	38759	32_1	Phage
NC_019706	42780	Not_assigned	Phage
NC_019707	3405	359_0	Phage
NC_019708	37595	32_1	Phage
NC_019709	41567	N15_comm	P-P
NC_019710	40710	32_1	Phage
NC_019711	47288	33_0	Phage
NC_019713	78751	Not_assigned	Phage
NC_019714	39026	32_1	Phage
NC_019715	39578	32_1	Phage
NC_019716	44510	Not_assigned	Phage
NC_019717	45366	Not_assigned	Phage
NC_019718	45805	94_0	Phage
NC_019719	41528	32_1	Phage
NC_019720	44120	Not_assigned	Phage
NC_019721	40029	Not_assigned	Phage
NC_019722	41351	VP882_comm	P-P
NC_019723	47090	33_0	Phage
NC_019724	43741	187_0	Phage
NC_019725	50552	21_0	Phage
NC_019726	141836	133_1	Phage
NC_019767	40155	32_1	Phage
NC_019768	41468	32_1	Phage
NC_019769	38964	32_1	Phage
NC_019782	36566	274_0	Phage
NC_019813	44030	189_0	Phage
NC_019909	168809	Not_assigned	Phage
NC_019910	159624	67_1	Phage
NC_019912	36932	Not_assigned	Phage
NC_019913	91715	178_0	Phage
NC_019914	40071	Not_assigned	Phage
NC_019915	40917	42_0	Phage
NC_019916	38002	Not_assigned	Phage
NC_019917	62952	358_0	Phage
NC_019918	92777	178_0	Phage
NC_019919	122696	Not_assigned	Phage
NC_019920	3523	359_0	Phage
NC_019921	42461	15_0	Phage
NC_019922	3562	359_0	Phage
NC_019923	42689	Not_assigned	Phage
NC_019924	47595	Not_assigned	Phage
NC_019925	152427	67_1	Phage
NC_019926	45554	172_0	Phage
NC_019927	47611	Not_assigned	Phage
NC_019928	26215	408_0	Phage
NC_019929	243050	Not_assigned	Phage
NC_019930	49219	Not_assigned	Phage
NC_019931	26449	408_0	Phage
NC_019932	29564	84_0	Phage
NC_019933	43870	185_0	Phage
NC_019934	39012	Not_assigned	Phage
NC_019935	64144	116_0	Phage
NC_020078	41796	138_0	Phage
NC_020079	147737	123_1	Phage
NC_020080	174413	103_0	Phage
NC_020081	149844	BigBertha_comm	P-P
NC_020083	157834	Not_assigned	Phage
NC_020197	45606	124_0	Phage
NC_020198	36947	165_0	Phage
NC_020199	47252	16_0	Phage
NC_020200	36429	165_0	Phage
NC_020201	142349	Not_assigned	Phage
NC_020202	37740	165_0	Phage
NC_020203	37095	165_0	Phage
NC_020204	48814	281_2	Phage
NC_020205	42963	Not_assigned	Phage
NC_020414	43931	Not_assigned	Phage
NC_020416	160221	Not_assigned	Phage
NC_020477	49458	309_0	Phage
NC_020478	49259	309_0	Phage
NC_020479	49425	309_0	Phage
NC_020480	50161	309_0	Phage
NC_020481	34892	Not_assigned	Phage
NC_020482	39921	Not_assigned	Phage
NC_020483	42084	Not_assigned	Phage
NC_020484	147284	Not_assigned	Phage
NC_020486	171211	41_4	Phage
NC_020488	38682	Not_assigned	Phage
NC_020489	40489	Not_assigned	Phage
NC_020490	44714	Not_assigned	Phage
NC_020835	47325	193_0	Phage
NC_020837	198013	Not_assigned	Phage
NC_020838	45728	193_0	Phage
NC_020839	39573	166_0	Phage
NC_020841	40803	Not_assigned	Phage
NC_020842	79114	Not_assigned	Phage
NC_020843	126434	Not_assigned	Phage
NC_020844	40695	Not_assigned	Phage
NC_020845	180977	37_0	Phage
NC_020846	46917	Not_assigned	Phage
NC_020847	38327	Not_assigned	Phage
NC_020848	76705	97_1	Phage
NC_020849	76802	Not_assigned	Phage
NC_020850	38374	Not_assigned	Phage
NC_020851	208007	Not_assigned	Phage
NC_020853	56958	Not_assigned	Phage
NC_020854	40658	387_0	Phage
NC_020856	40931	Not_assigned	Phage
NC_020858	40929	Not_assigned	Phage
NC_020859	175430	Not_assigned	Phage
NC_020860	44557	Not_assigned	Phage
NC_020862	74485	136_0	Phage
NC_020863	129155	Not_assigned	Phage
NC_020865	45730	193_0	Phage
NC_020866	40231	166_0	Phage
NC_020867	44892	193_0	Phage
NC_020868	76718	97_1	Phage
NC_020870	25865	Not_assigned	Phage
NC_020871	133057	231_0	Phage
NC_020872	46997	193_0	Phage
NC_020873	158621	BigBertha_comm	P-P
NC_020874	46198	193_0	Phage
NC_020875	182801	Not_assigned	Phage
NC_020876	53028	Actinophage_A_comm	P-P
NC_020877	131332	133_4	Phage
NC_020878	44945	193_0	Phage
NC_020879	161978	10_1	Phage
NC_020880	26769	334_0	Phage
NC_020883	50861	Not_assigned	Phage
NC_021061	41491	0_0	Phage
NC_021062	40192	194_0	Phage
NC_021063	47724	Not_assigned	Phage
NC_021067	135982	Not_assigned	Phage
NC_021068	57611	Not_assigned	Phage
NC_021070	33277	Not_assigned	Phage
NC_021072	178807	Not_assigned	Phage
NC_021073	107218	Not_assigned	Phage
NC_021190	46150	Not_assigned	Phage
NC_021297	52057	18_21	Phage
NC_021298	51252	279_0	Phage
NC_021299	80955	Not_assigned	Phage
NC_021300	43882	Not_assigned	Phage
NC_021301	56279	Not_assigned	Phage
NC_021302	47109	106_0	Phage
NC_021304	51552	279_0	Phage
NC_021305	76179	173_0	Phage
NC_021306	75736	173_0	Phage
NC_021307	49894	24_1	Phage
NC_021308	52617	24_1	Phage
NC_021309	74711	173_0	Phage
NC_021310	68598	98_0	Phage
NC_021311	76479	173_0	Phage
NC_021316	42185	257_0	Phage
NC_021317	21248	135_0	Phage
NC_021318	51214	31_2	Phage
NC_021323	45572	16_0	Phage
NC_021324	53369	Not_assigned	Phage
NC_021325	39108	IEBH-Waukesha_comm	P-P
NC_021326	45242	19_0	Phage
NC_021331	51821	62_1	Phage
NC_021332	41392	19_0	Phage
NC_021334	53359	Not_assigned	Phage
NC_021336	27190	199_0	Phage
NC_021337	31185	257_0	Phage
NC_021338	46639	31_2	Phage
NC_021339	51077	279_0	Phage
NC_021342	43378	281_2	Phage
NC_021343	35430	Not_assigned	Phage
NC_021344	176227	103_1	Phage
NC_021346	157482	269_0	Phage
NC_021347	142563	Not_assigned	Phage
NC_021348	156558	269_0	Phage
NC_021349	154872	269_0	Phage
NC_021529	247511	Not_assigned	Phage
NC_021530	171407	41_16	Phage
NC_021531	223989	180_0	Phage
NC_021532	103910	Not_assigned	Phage
NC_021533	45942	24_0	Phage
NC_021534	47552	265_0	Phage
NC_021535	50679	24_0	Phage
NC_021536	171797	Not_assigned	Phage
NC_021538	59626	Not_assigned	Phage
NC_021539	38275	40_0	Phage
NC_021540	69278	152_0	Phage
NC_021556	39981	51_0	Phage
NC_021557	37378	Not_assigned	Phage
NC_021558	37644	Not_assigned	Phage
NC_021559	179063	Not_assigned	Phage
NC_021560	53102	Not_assigned	Phage
NC_021561	37324	Not_assigned	Phage
NC_021562	8555	Not_assigned	Phage
NC_021563	42724	Not_assigned	Phage
NC_021569	7069	Not_assigned	Phage
NC_021772	72394	60_0	Phage
NC_021773	43458	15_0	Phage
NC_021774	29742	Not_assigned	Phage
NC_021775	42215	135_0	Phage
NC_021776	42313	Not_assigned	Phage
NC_021777	43447	135_0	Phage
NC_021779	59746	80_0	Phage
NC_021780	59454	80_0	Phage
NC_021781	135281	231_0	Phage
NC_021782	72098	60_0	Phage
NC_021783	59254	80_0	Phage
NC_021784	38099	Not_assigned	Phage
NC_021785	65132	264_0	Phage
NC_021787	64756	264_0	Phage
NC_021788	145865	Not_assigned	Phage
NC_021789	75994	375_0	Phage
NC_021790	39189	Not_assigned	Phage
NC_021791	39148	Not_assigned	Phage
NC_021792	72961	375_0	Phage
NC_021793	11703	Not_assigned	Phage
NC_021794	71443	375_0	Phage
NC_021795	38776	Not_assigned	Phage
NC_021796	72534	Not_assigned	Phage
NC_021797	6453	Not_assigned	Phage
NC_021798	145343	Not_assigned	Phage
NC_021799	57447	Not_assigned	Phage
NC_021800	34844	Not_assigned	Phage
NC_021801	42902	20_0	Phage
NC_021802	53664	Not_assigned	Phage
NC_021803	72369	375_0	Phage
NC_021804	28760	Not_assigned	Phage
NC_021805	6478	Not_assigned	Phage
NC_021806	100418	Not_assigned	Phage
NC_021852	29631	26_0	Phage
NC_021853	32337	26_0	Phage
NC_021854	28674	26_0	Phage
NC_021855	32382	26_0	Phage
NC_021856	155631	BigBertha_comm	P-P
NC_021857	41475	44_0	Phage
NC_021860	31090	26_0	Phage
NC_021861	30910	228_0	Phage
NC_021862	8576	Not_assigned	Phage
NC_021863	42652	19_0	Phage
NC_021864	55282	Not_assigned	Phage
NC_021865	41294	202_0	Phage
NC_021866	7219	410_0	Phage
NC_021867	46978	423_0	Phage
NC_021868	58305	299_0	Phage
NC_022052	76050	233_0	Phage
NC_022053	70657	Not_assigned	Phage
NC_022054	48228	Not_assigned	Phage
NC_022055	59179	Not_assigned	Phage
NC_022056	57155	Not_assigned	Phage
NC_022057	72108	217_0	Phage
NC_022058	52519	31_2	Phage
NC_022059	77367	173_0	Phage
NC_022060	54314	2_45	Phage
NC_022061	70838	95_3	Phage
NC_022062	52102	18_11	Phage
NC_022063	70115	95_1	Phage
NC_022064	70120	95_1	Phage
NC_022065	74533	173_0	Phage
NC_022066	108297	Not_assigned	Phage
NC_022067	109960	13_0	Phage
NC_022068	58043	2_5	Phage
NC_022069	55213	1_0	Phage
NC_022070	53588	Not_assigned	Phage
NC_022071	76129	233_1	Phage
NC_022085	76483	173_0	Phage
NC_022086	50690	36_1	Phage
NC_022087	53253	Actinophage_A_comm	P-P
NC_022088	163019	BigBertha_comm	P-P
NC_022090	134643	133_4	Phage
NC_022091	42874	181_0	Phage
NC_022094	14319	Not_assigned	Phage
NC_022096	258139	Not_assigned	Phage
NC_022323	136910	113_0	Phage
NC_022324	53701	Not_assigned	Phage
NC_022325	69815	217_0	Phage
NC_022328	70236	95_1	Phage
NC_022329	53636	18_11	Phage
NC_022330	76586	173_0	Phage
NC_022331	69309	95_1	Phage
NC_022334	29266	73_0	Phage
NC_022335	29377	73_0	Phage
NC_022336	29511	73_0	Phage
NC_022337	29467	73_0	Phage
NC_022338	29514	73_0	Phage
NC_022339	29443	73_0	Phage
NC_022340	29464	73_0	Phage
NC_022341	29200	73_0	Phage
NC_022342	29140	73_0	Phage
NC_022744	39860	25_0	Phage
NC_022746	42957	181_0	Phage
NC_022747	34145	215_0	Phage
NC_022749	39758	44_0	Phage
NC_022750	33628	84_0	Phage
NC_022751	42480	Not_assigned	Phage
NC_022752	42665	135_0	Phage
NC_022753	52282	36_0	Phage
NC_022754	42749	135_0	Phage
NC_022756	40931	182_0	Phage
NC_022757	38880	182_0	Phage
NC_022758	44459	16_0	Phage
NC_022761	146193	CampHawk_comm	P-P
NC_022762	33996	380_0	Phage
NC_022763	164297	BigBertha_comm	P-P
NC_022764	39874	385_0	Phage
NC_022765	49836	309_0	Phage
NC_022766	49246	309_0	Phage
NC_022767	81656	415_0	Phage
NC_022768	154701	67_2	Phage
NC_022769	165238	BigBertha_comm	P-P
NC_022770	39844	385_0	Phage
NC_022771	156648	BigBertha_comm	P-P
NC_022772	156338	67_2	Phage
NC_022773	50354	309_0	Phage
NC_022774	80382	415_0	Phage
NC_022775	36969	Not_assigned	Phage
NC_022776	41757	124_0	Phage
NC_022791	37375	125_0	Phage
NC_022914	43394	42_0	Phage
NC_022915	40471	Not_assigned	Phage
NC_022916	41604	87_0	Phage
NC_022917	44578	Not_assigned	Phage
NC_022918	132123	133_1	Phage
NC_022920	139738	133_1	Phage
NC_022965	52873	Actinophage_A_comm	P-P
NC_022966	88135	Not_assigned	Phage
NC_022967	92495	178_0	Phage
NC_022968	148567	Not_assigned	Phage
NC_022969	76217	173_0	Phage
NC_022970	88097	Not_assigned	Phage
NC_022971	45344	189_0	Phage
NC_022972	37372	Not_assigned	Phage
NC_022973	50755	36_1	Phage
NC_022974	88255	Not_assigned	Phage
NC_022975	52390	18_4	Phage
NC_022976	75894	173_0	Phage
NC_022977	52344	Actinophage_A_comm	P-P
NC_022979	52823	Not_assigned	Phage
NC_022980	45798	283_0	Phage
NC_022981	76323	173_0	Phage
NC_022982	43869	87_0	Phage
NC_022983	68196	Not_assigned	Phage
NC_022984	51319	36_1	Phage
NC_022985	52122	Actinophage_A_comm	P-P
NC_022986	93147	178_0	Phage
NC_022987	43940	87_0	Phage
NC_022988	74210	173_0	Phage
NC_022989	31080	380_0	Phage
NC_023005	41386	194_0	Phage
NC_023006	43564	68_0	Phage
NC_023007	168876	Not_assigned	Phage
NC_023009	127188	133_1	Phage
NC_023498	62466	54_0	Phage
NC_023499	42906	15_0	Phage
NC_023500	43301	19_0	Phage
NC_023502	109558	Not_assigned	Phage
NC_023503	48800	124_0	Phage
NC_023548	39651	223_0	Phage
NC_023549	56789	Not_assigned	Phage
NC_023550	17869	206_0	Phage
NC_023551	40692	275_0	Phage
NC_023552	47162	106_0	Phage
NC_023553	53159	Actinophage_A_comm	P-P
NC_023554	70841	95_1	Phage
NC_023555	43017	Not_assigned	Phage
NC_023556	72329	74_0	Phage
NC_023557	271084	140_0	Phage
NC_023558	38966	223_0	Phage
NC_023559	46145	Not_assigned	Phage
NC_023560	43454	Not_assigned	Phage
NC_023561	173276	Not_assigned	Phage
NC_023562	51236	24_1	Phage
NC_023563	68262	98_0	Phage
NC_023564	52974	Actinophage_A_comm	P-P
NC_023565	51250	24_1	Phage
NC_023566	56024	Not_assigned	Phage
NC_023567	43766	119_0	Phage
NC_023568	246964	Not_assigned	Phage
NC_023569	77837	Not_assigned	Phage
NC_023570	40739	257_0	Phage
NC_023571	46243	Not_assigned	Phage
NC_023572	42240	0_0	Phage
NC_023573	142094	133_1	Phage
NC_023574	128546	322_0	Phage
NC_023575	45550	Not_assigned	Phage
NC_023576	39207	223_0	Phage
NC_023577	51797	24_1	Phage
NC_023578	69099	261_1	Phage
NC_023579	75568	74_0	Phage
NC_023580	57775	2_44	Phage
NC_023581	77792	Not_assigned	Phage
NC_023582	92417	Not_assigned	Phage
NC_023583	45696	189_0	Phage
NC_023584	170438	41_16	Phage
NC_023586	8460	Not_assigned	Phage
NC_023587	189311	Not_assigned	Phage
NC_023588	33525	Not_assigned	Phage
NC_023589	71629	74_0	Phage
NC_023590	43050	156_0	Phage
NC_023591	95705	Not_assigned	P-P
NC_023593	76184	276_0	Phage
NC_023594	54791	Not_assigned	Phage
NC_023595	41687	275_0	Phage
NC_023597	53124	Actinophage_A_comm	P-P
NC_023599	38772	Not_assigned	Phage
NC_023600	71058	95_3	Phage
NC_023601	98287	Not_assigned	Phage
NC_023602	50781	Not_assigned	Phage
NC_023603	71565	95_3	Phage
NC_023604	44306	51_0	Phage
NC_023605	41529	Not_assigned	Phage
NC_023606	52963	Actinophage_A_comm	P-P
NC_023607	53396	Actinophage_A_comm	P-P
NC_023608	42093	135_0	Phage
NC_023609	46739	24_1	Phage
NC_023610	218339	Not_assigned	Phage
NC_023612	39078	Not_assigned	Phage
NC_023614	43153	Not_assigned	Phage
NC_023686	67949	Not_assigned	Phage
NC_023687	53003	Not_assigned	Phage
NC_023688	222006	6_0	Phage
NC_023689	76260	173_0	Phage
NC_023690	110569	13_3	Phage
NC_023691	70506	261_1	Phage
NC_023692	48984	106_0	Phage
NC_023693	148612	123_0	Phage
NC_023694	78064	254_0	Phage
NC_023695	52481	18_18	Phage
NC_023696	157568	269_0	Phage
NC_023697	48420	72_0	Phage
NC_023698	54470	1_0	Phage
NC_023699	59016	Not_assigned	Phage
NC_023700	34553	165_0	Phage
NC_023701	69864	95_1	Phage
NC_023702	52379	18_13	Phage
NC_023703	64613	Not_assigned	Phage
NC_023704	51421	Not_assigned	Phage
NC_023705	41650	51_0	Phage
NC_023706	75772	Not_assigned	Phage
NC_023707	53169	31_2	Phage
NC_023708	51083	Not_assigned	Phage
NC_023709	51308	24_1	Phage
NC_023710	50844	18_0	Phage
NC_023711	68720	98_0	Phage
NC_023712	71341	217_0	Phage
NC_023713	52288	Actinophage_A_comm	P-P
NC_023714	153882	269_0	Phage
NC_023715	38616	25_0	Phage
NC_023716	53177	Actinophage_A_comm	P-P
NC_023717	151924	38_0	Phage
NC_023719	497513	Not_assigned	Phage
NC_023720	53142	18_11	Phage
NC_023721	54411	2_41	Phage
NC_023722	59231	Not_assigned	Phage
NC_023723	53684	18_11	Phage
NC_023724	62991	Not_assigned	Phage
NC_023725	156646	269_0	Phage
NC_023726	53597	18_19	Phage
NC_023727	68494	98_0	Phage
NC_023728	56461	2_63	Phage
NC_023729	43036	0_0	Phage
NC_023730	42594	0_0	Phage
NC_023731	53526	31_2	Phage
NC_023732	69279	233_1	Phage
NC_023733	154573	269_0	Phage
NC_023734	35725	Not_assigned	Phage
NC_023735	76797	254_0	Phage
NC_023736	40411	Not_assigned	Phage
NC_023737	155586	269_0	Phage
NC_023738	106327	Not_assigned	Phage
NC_023739	51821	Not_assigned	Phage
NC_023740	68311	98_0	Phage
NC_023741	69641	95_1	Phage
NC_023742	68711	Not_assigned	Phage
NC_023743	47180	94_0	Phage
NC_023744	60588	Not_assigned	Phage
NC_023745	51813	24_1	Phage
NC_023746	57387	Not_assigned	Phage
NC_023747	59672	54_0	Phage
NC_023748	53137	Not_assigned	Phage
NC_023856	152460	67_2	Phage
NC_023859	59254	Not_assigned	Phage
NC_023862	52136	Not_assigned	Phage
NC_023863	66316	Not_assigned	Phage
NC_023865	55098	306_0	Phage
NC_024121	167266	Not_assigned	Phage
NC_024122	162910	67_2	Phage
NC_024123	64113	429_0	Phage
NC_024124	169148	12_0	Phage
NC_024125	168470	12_2	Phage
NC_024134	139020	113_0	Phage
NC_024135	42392	Not_assigned	Phage
NC_024136	51781	18_14	Phage
NC_024137	152778	BigBertha_comm	P-P
NC_024138	65243	Not_assigned	Phage
NC_024139	108483	48_1	Phage
NC_024140	72028	107_0	Phage
NC_024141	51378	24_1	Phage
NC_024142	72583	74_0	Phage
NC_024143	53255	18_24	Phage
NC_024144	54279	Not_assigned	Phage
NC_024145	70667	95_3	Phage
NC_024146	56702	105_1	Phage
NC_024147	57315	Not_assigned	Phage
NC_024148	50101	24_0	Phage
NC_024149	18899	Not_assigned	Phage
NC_024203	53513	255_0	Phage
NC_024204	42764	135_0	Phage
NC_024206	38269	274_0	Phage
NC_024208	54173	255_0	Phage
NC_024209	67383	245_0	Phage
NC_024210	47112	94_0	Phage
NC_024211	158750	110_0	Phage
NC_024214	55584	255_0	Phage
NC_024215	54452	255_0	Phage
NC_024216	160541	BigBertha_comm	P-P
NC_024217	82438	Not_assigned	Phage
NC_024330	37380	165_0	Phage
NC_024354	149162	38_0	Phage
NC_024356	42597	Not_assigned	Phage
NC_024357	39360	234_0	Phage
NC_024358	41750	Not_assigned	Phage
NC_024359	133048	231_0	Phage
NC_024360	138036	231_0	Phage
NC_024361	38392	234_0	Phage
NC_024362	40472	194_0	Phage
NC_024363	68807	98_0	Phage
NC_024364	131952	231_0	Phage
NC_024365	51090	Not_assigned	Phage
NC_024366	62661	Not_assigned	Phage
NC_024367	75028	136_0	Phage
NC_024368	50610	18_21	Phage
NC_024369	41569	225_0	Phage
NC_024370	39965	234_0	Phage
NC_024371	68386	261_1	Phage
NC_024375	67150	264_0	Phage
NC_024378	28015	335_0	Phage
NC_024379	39093	223_0	Phage
NC_024380	25740	334_0	Phage
NC_024381	43056	156_0	Phage
NC_024383	135831	231_0	Phage
NC_024384	41156	240_0	Phage
NC_024385	28193	334_0	Phage
NC_024386	28427	Not_assigned	Phage
NC_024387	43767	40_0	Phage
NC_024388	28022	Not_assigned	Phage
NC_024389	28336	335_0	Phage
NC_024390	26752	Not_assigned	Phage
NC_024391	41941	19_0	Phage
NC_024392	66676	264_0	Phage
NC_024711	97065	Not_assigned	P-P
NC_024782	36838	165_0	Phage
NC_024783	44332	187_0	Phage
NC_024784	46440	94_0	Phage
NC_024785	44844	137_0	Phage
NC_024786	71248	74_0	Phage
NC_024787	132541	231_0	Phage
NC_024789	45746	94_0	Phage
NC_024790	71778	74_0	Phage
NC_024791	50440	Not_assigned	Phage
NC_024792	160281	BigBertha_comm	P-P
NC_024793	46847	94_0	Phage
NC_024794	167318	12_0	Phage
NC_025115	40002	Not_assigned	Phage
NC_025414	178171	103_1	Phage
NC_025415	32799	380_0	Phage
NC_025416	141907	133_1	Phage
NC_025417	140903	133_1	Phage
NC_025418	43871	119_0	Phage
NC_025419	168402	12_2	Phage
NC_025420	32975	380_0	Phage
NC_025421	29616	380_0	Phage
NC_025422	155997	Not_assigned	Phage
NC_025423	138658	CampHawk_comm	P-P
NC_025424	45648	IEBH-Waukesha_comm	P-P
NC_025425	163424	7_0	Phage
NC_025426	140807	133_1	Phage
NC_025427	54506	Not_assigned	Phage
NC_025428	59601	83_0	Phage
NC_025429	156446	Not_assigned	Phage
NC_025430	42351	68_0	Phage
NC_025431	45718	Not_assigned	Phage
NC_025433	58550	2_63	Phage
NC_025434	62699	59_1	Phage
NC_025436	133824	Not_assigned	Phage
NC_025437	169062	12_0	Phage
NC_025438	67744	98_0	Phage
NC_025439	34773	Not_assigned	Phage
NC_025440	134369	Not_assigned	Phage
NC_025441	66854	Not_assigned	Phage
NC_025443	52869	Not_assigned	Phage
NC_025444	53332	Actinophage_A_comm	P-P
NC_025445	40981	Not_assigned	Phage
NC_025446	157308	67_2	Phage
NC_025447	348532	Not_assigned	Phage
NC_025448	165179	12_2	Phage
NC_025449	166783	12_2	Phage
NC_025450	44366	172_0	Phage
NC_025451	38646	25_0	Phage
NC_025452	155346	67_1	Phage
NC_025453	40286	Not_assigned	Phage
NC_025454	7679	399_0	Phage
NC_025455	46237	193_0	Phage
NC_025456	46547	193_0	Phage
NC_025457	42654	257_0	Phage
NC_025458	43510	Not_assigned	Phage
NC_025459	53744	Not_assigned	Phage
NC_025460	42600	15_0	Phage
NC_025462	99730	Not_assigned	Phage
NC_025463	49640	Not_assigned	Phage
NC_025465	40923	275_0	Phage
NC_025466	40161	Not_assigned	Phage
NC_025467	17972	204_0	Phage
NC_025470	139004	Not_assigned	Phage
NC_025471	36844	Not_assigned	Phage
NC_025822	42544	172_0	Phage
NC_025824	6408	407_0	Phage
NC_025829	164999	12_2	Phage
NC_025830	120938	Not_assigned	Phage
NC_026010	50109	21_0	Phage
NC_026014	35814	VP882_comm	P-P
NC_026016	43748	phiBU01_comm	P-P
NC_026017	41880	135_0	Phage
NC_026583	49577	Not_assigned	Phage
NC_026584	109871	13_0	Phage
NC_026585	60727	Not_assigned	Phage
NC_026586	66299	116_0	Phage
NC_026587	86246	Not_assigned	Phage
NC_026588	60285	Not_assigned	Phage
NC_026589	55832	Not_assigned	Phage
NC_026590	90460	Not_assigned	Phage
NC_026591	44716	24_1	Phage
NC_026593	59419	Not_assigned	Phage
NC_026594	56537	168_0	Phage
NC_026595	54986	Not_assigned	Phage
NC_026596	57052	2_5	Phage
NC_026597	63334	Not_assigned	Phage
NC_026598	58211	Not_assigned	Phage
NC_026599	45808	189_0	Phage
NC_026600	66181	116_0	Phage
NC_026601	37238	165_0	Phage
NC_026602	43639	181_0	Phage
NC_026603	61251	54_1	Phage
NC_026604	53636	2_45	Phage
NC_026605	46869	106_0	Phage
NC_026606	71200	287_0	Phage
NC_026607	159914	Not_assigned	Phage
NC_026608	42093	156_0	Phage
NC_026609	74806	Not_assigned	Phage
NC_026610	56637	Not_assigned	Phage
NC_026923	179110	Not_assigned	Phage
NC_026924	174885	41_16	Phage
NC_026926	192108	47_8	Phage
NC_026928	189418	47_8	Phage
NC_027118	39422	434_0	Phage
NC_027119	157498	67_2	Phage
NC_027120	36892	Not_assigned	Phage
NC_027125	47142	Not_assigned	Phage
NC_027132	190768	47_8	Phage
NC_027204	194701	Not_assigned	Phage
NC_027292	39167	194_0	Phage
NC_027293	87999	58_0	Phage
NC_027294	29438	73_0	Phage
NC_027295	29806	73_0	Phage
NC_027296	53721	Not_assigned	Phage
NC_027297	123475	49_1	Phage
NC_027299	42092	Not_assigned	Phage
NC_027329	87510	58_0	Phage
NC_027330	45403	172_0	Phage
NC_027331	170341	Not_assigned	Phage
NC_027332	98170	Not_assigned	Phage
NC_027333	29421	73_0	Phage
NC_027334	47800	Not_assigned	P-P
NC_027335	145518	Not_assigned	Phage
NC_027336	29503	73_0	Phage
NC_027337	88403	58_0	Phage
NC_027339	38389	Not_assigned	Phage
NC_027340	162160	Not_assigned	Phage
NC_027341	130008	322_0	Phage
NC_027342	41268	Not_assigned	Phage
NC_027344	158099	Not_assigned	Phage
NC_027345	73008	107_0	Phage
NC_027346	29327	73_0	Phage
NC_027347	29511	73_0	Phage
NC_027348	73882	Not_assigned	Phage
NC_027349	166977	12_2	Phage
NC_027350	49816	62_0	Phage
NC_027351	147745	38_5	Phage
NC_027352	159492	BigBertha_comm	P-P
NC_027353	167063	12_2	Phage
NC_027354	29323	73_0	Phage
NC_027355	159071	BigBertha_comm	P-P
NC_027356	108065	48_1	Phage
NC_027357	29496	73_0	Phage
NC_027358	28527	335_0	Phage
NC_027359	29491	73_0	Phage
NC_027360	87603	58_0	Phage
NC_027361	29454	73_0	Phage
NC_027362	29394	73_0	Phage
NC_027363	41480	Not_assigned	Phage
NC_027364	348113	Not_assigned	Phage
NC_027365	58076	Not_assigned	Phage
NC_027366	164302	BigBertha_comm	P-P
NC_027367	29003	73_0	Phage
NC_027368	33828	215_0	Phage
NC_027369	86231	58_0	Phage
NC_027370	29428	73_0	Phage
NC_027371	29741	73_0	Phage
NC_027372	39639	385_0	Phage
NC_027373	29423	73_0	Phage
NC_027374	161239	BigBertha_comm	P-P
NC_027375	43227	181_0	Phage
NC_027376	29442	73_0	Phage
NC_027377	28921	335_0	Phage
NC_027378	56776	105_0	Phage
NC_027379	43642	172_0	Phage
NC_027380	29377	73_0	Phage
NC_027381	68365	60_0	Phage
NC_027382	37146	340_0	Phage
NC_027383	44613	187_0	Phage
NC_027384	37359	165_0	Phage
NC_027385	29261	73_0	Phage
NC_027386	29247	73_0	Phage
NC_027387	38810	25_0	Phage
NC_027388	73050	107_0	Phage
NC_027389	29494	73_0	Phage
NC_027390	45169	172_0	Phage
NC_027391	29412	73_0	Phage
NC_027392	29264	73_0	Phage
NC_027393	39530	434_0	Phage
NC_027394	40214	385_0	Phage
NC_027395	77327	276_0	Phage
NC_027396	33756	256_0	Phage
NC_027397	39725	434_0	Phage
NC_027398	38742	Not_assigned	Phage
NC_027399	346602	Not_assigned	Phage
NC_027400	29264	73_0	Phage
NC_027401	29751	73_0	Phage
NC_027402	240413	Not_assigned	Phage
NC_027403	29255	73_0	Phage
NC_027405	29264	73_0	Phage
NC_027620	29726	73_0	Phage
NC_027621	29463	73_0	Phage
NC_027622	29330	73_0	Phage
NC_027623	29324	73_0	Phage
NC_027624	29594	73_0	Phage
NC_027625	29461	73_0	Phage
NC_027626	29347	73_0	Phage
NC_027627	29440	73_0	Phage
NC_027628	29517	73_0	Phage
NC_027629	28876	73_0	Phage
NC_027630	29506	73_0	Phage
NC_027979	168401	12_2	Phage
NC_027980	43804	119_0	Phage
NC_027981	42612	VP882_comm	P-P
NC_027982	32847	Not_assigned	Phage
NC_027983	167435	12_2	Phage
NC_027984	57677	59_1	Phage
NC_027985	68016	98_0	Phage
NC_027986	39014	147_0	Phage
NC_027987	29508	335_0	Phage
NC_027988	47636	284_0	Phage
NC_027990	48211	Not_assigned	Phage
NC_027991	147303	58_0	Phage
NC_027992	39552	147_0	Phage
NC_027993	43587	135_0	Phage
NC_027994	41632	135_0	Phage
NC_027995	41666	68_0	Phage
NC_027997	177534	phi_CP21_comm	P-P
NC_028247	90000	58_0	Phage
NC_028248	136896	113_0	Phage
NC_028448	167467	12_2	Phage
NC_028449	63569	59_1	Phage
NC_028651	19351	Not_assigned	Phage
NC_028652	94109	178_0	Phage
NC_028653	67617	Not_assigned	Phage
NC_028654	56275	Not_assigned	Phage
NC_028655	39235	25_0	Phage
NC_028656	65955	59_1	Phage
NC_028657	60919	F116_comm	P-P
NC_028658	68735	98_0	Phage
NC_028659	142987	38_3	Phage
NC_028660	61035	59_1	Phage
NC_028661	41149	194_0	Phage
NC_028662	50418	Actinophage_A_comm	P-P
NC_028663	188632	Not_assigned	Phage
NC_028664	43963	119_0	Phage
NC_028665	56982	268_1	Phage
NC_028666	36595	Not_assigned	Phage
NC_028667	39593	147_0	Phage
NC_028668	77779	Not_assigned	Phage
NC_028669	43012	19_0	Phage
NC_028670	44203	119_0	Phage
NC_028671	41098	Not_assigned	Phage
NC_028672	149732	38_0	Phage
NC_028673	73419	246_1	Phage
NC_028674	68355	98_0	Phage
NC_028675	41526	257_0	Phage
NC_028676	149218	Not_assigned	Phage
NC_028677	46596	34_0	Phage
NC_028678	56669	2_22	Phage
NC_028679	40938	257_0	Phage
NC_028680	50515	Not_assigned	Phage
NC_028681	68367	98_0	Phage
NC_028682	69030	98_0	Phage
NC_028683	177643	Not_assigned	Phage
NC_028684	41563	257_0	Phage
NC_028685	62851	59_1	Phage
NC_028686	166313	Not_assigned	Phage
NC_028687	51637	24_1	Phage
NC_028688	40114	35_0	Phage
NC_028689	67774	98_0	Phage
NC_028690	68472	98_0	Phage
NC_028691	68227	98_0	Phage
NC_028692	15524	Not_assigned	Phage
NC_028693	18655	204_0	Phage
NC_028694	29407	73_0	Phage
NC_028695	40491	135_0	Phage
NC_028696	41338	56_0	Phage
NC_028697	33900	125_0	Phage
NC_028698	41868	135_0	Phage
NC_028699	40740	Not_assigned	Phage
NC_028700	37976	Not_assigned	Phage
NC_028701	33509	84_0	Phage
NC_028702	38084	Not_assigned	Phage
NC_028742	70270	95_1	Phage
NC_028743	48594	Not_assigned	Phage
NC_028744	53141	Actinophage_A_comm	P-P
NC_028745	66103	116_0	Phage
NC_028746	44249	Not_assigned	Phage
NC_028747	47618	106_0	Phage
NC_028748	51366	IEBH-Waukesha_comm	P-P
NC_028749	134270	Not_assigned	P-P
NC_028750	176081	103_0	Phage
NC_028751	58671	Not_assigned	Phage
NC_028754	120098	Not_assigned	Phage
NC_028755	178182	103_1	Phage
NC_028757	50768	24_0	Phage
NC_028758	35644	202_0	Phage
NC_028759	58065	Not_assigned	Phage
NC_028760	49037	143_0	Phage
NC_028762	161989	Not_assigned	Phage
NC_028763	49847	Not_assigned	Phage
NC_028764	49316	158_1	Phage
NC_028765	142348	133_1	Phage
NC_028766	33755	Not_assigned	Phage
NC_028767	45653	Not_assigned	Phage
NC_028768	49714	Not_assigned	Phage
NC_028770	59878	168_0	Phage
NC_028772	39133	Not_assigned	Phage
NC_028773	182145	Not_assigned	Phage
NC_028774	48754	143_0	Phage
NC_028775	43098	15_0	Phage
NC_028776	59670	105_0	Phage
NC_028777	80798	415_0	Phage
NC_028778	75626	233_0	Phage
NC_028779	43680	0_0	Phage
NC_028780	167124	12_2	Phage
NC_028782	40024	385_0	Phage
NC_028783	39399	182_0	Phage
NC_028784	51409	18_24	Phage
NC_028785	72790	173_0	Phage
NC_028786	49462	143_0	Phage
NC_028788	37246	202_0	Phage
NC_028789	18609	Not_assigned	Phage
NC_028791	44492	51_0	Phage
NC_028792	56826	Not_assigned	Phage
NC_028794	52647	31_2	Phage
NC_028795	31522	25_0	Phage
NC_028796	49203	106_0	Phage
NC_028798	50882	24_0	Phage
NC_028799	66708	152_0	Phage
NC_028800	41698	35_0	Phage
NC_028801	68346	98_0	Phage
NC_028802	49158	36_1	Phage
NC_028803	69118	98_0	Phage
NC_028804	52643	18_4	Phage
NC_028805	126341	Not_assigned	P-P
NC_028807	43150	Not_assigned	Phage
NC_028808	90743	58_0	Phage
NC_028809	58637	Not_assigned	Phage
NC_028810	52357	18_0	Phage
NC_028812	58546	Not_assigned	Phage
NC_028813	57766	Not_assigned	Phage
NC_028815	51355	18_4	Phage
NC_028816	43809	119_0	Phage
NC_028817	93879	178_0	Phage
NC_028818	57168	Not_assigned	Phage
NC_028819	43190	Not_assigned	Phage
NC_028820	162101	Not_assigned	Phage
NC_028821	40670	42_0	Phage
NC_028822	40829	25_0	Phage
NC_028823	58985	Not_assigned	Phage
NC_028825	87372	58_0	Phage
NC_028826	42265	Not_assigned	Phage
NC_028827	50165	279_0	Phage
NC_028828	52055	Not_assigned	Phage
NC_028829	248088	Not_assigned	Phage
NC_028830	34155	Not_assigned	Phage
NC_028831	61235	105_0	Phage
NC_028832	61511	Not_assigned	Phage
NC_028834	48216	Not_assigned	Phage
NC_028835	38751	182_0	Phage
NC_028836	42508	181_0	Phage
NC_028837	41149	202_0	Phage
NC_028838	33274	IEBH-Waukesha_comm	P-P
NC_028840	111751	48_1	Phage
NC_028841	44952	Not_assigned	Phage
NC_028842	57328	Not_assigned	Phage
NC_028843	75816	233_0	Phage
NC_028844	57293	2_41	Phage
NC_028846	61081	54_1	Phage
NC_028847	170527	Not_assigned	Phage
NC_028848	41805	257_0	Phage
NC_028849	53387	Actinophage_A_comm	P-P
NC_028850	41449	138_0	Phage
NC_028851	37995	202_0	Phage
NC_028852	53042	31_2	Phage
NC_028853	50078	Not_assigned	Phage
NC_028854	43724	202_0	Phage
NC_028855	44846	137_0	Phage
NC_028856	80148	415_0	Phage
NC_028857	172733	Not_assigned	Phage
NC_028859	42881	19_0	Phage
NC_028860	52392	36_0	Phage
NC_028861	44576	51_0	Phage
NC_028862	44222	16_0	Phage
NC_028863	40477	25_0	Phage
NC_028864	43189	19_0	Phage
NC_028865	76964	Not_assigned	Phage
NC_028869	153714	269_0	Phage
NC_028870	43595	119_0	Phage
NC_028871	38392	240_0	Phage
NC_028872	86252	58_0	Phage
NC_028874	50614	18_20	Phage
NC_028876	109801	13_3	Phage
NC_028877	52967	31_2	Phage
NC_028878	76271	233_1	Phage
NC_028879	43225	156_0	Phage
NC_028880	38625	25_0	Phage
NC_028881	170473	Not_assigned	Phage
NC_028882	84583	Not_assigned	Phage
NC_028883	44461	158_3	Phage
NC_028885	72378	107_0	Phage
NC_028886	38663	Not_assigned	Phage
NC_028887	167431	BigBertha_comm	P-P
NC_028888	39474	182_0	Phage
NC_028889	59416	Not_assigned	Phage
NC_028890	162486	BigBertha_comm	P-P
NC_028892	49949	279_0	Phage
NC_028894	170336	Not_assigned	Phage
NC_028895	116138	Not_assigned	Phage
NC_028896	32675	84_0	Phage
NC_028897	49421	36_1	Phage
NC_028898	35764	Not_assigned	Phage
NC_028899	222888	142_1	Phage
NC_028900	28144	26_0	Phage
NC_028901	43900	187_0	Phage
NC_028902	4184	391_0	Phage
NC_028903	77266	276_0	Phage
NC_028904	49452	279_0	Phage
NC_028905	41560	IEBH-Waukesha_comm	P-P
NC_028906	75933	173_0	Phage
NC_028907	68839	98_0	Phage
NC_028908	72825	74_0	Phage
NC_028910	55617	2_70	Phage
NC_028911	34176	182_0	Phage
NC_028912	49717	36_1	Phage
NC_028914	52927	24_1	Phage
NC_028915	43228	19_0	Phage
NC_028916	44573	172_0	Phage
NC_028917	41931	19_0	Phage
NC_028919	45673	189_0	Phage
NC_028920	52530	18_11	Phage
NC_028922	45161	51_0	Phage
NC_028923	58472	Not_assigned	Phage
NC_028924	48689	Not_assigned	Phage
NC_028925	170822	Not_assigned	Phage
NC_028926	40000	385_0	Phage
NC_028927	167298	12_2	Phage
NC_028928	53455	Not_assigned	Phage
NC_028929	40759	240_0	Phage
NC_028930	54439	Not_assigned	P-P
NC_028931	55108	Not_assigned	Phage
NC_028932	52088	31_2	Phage
NC_028933	45626	189_0	Phage
NC_028934	72139	95_1	Phage
NC_028935	88698	58_0	Phage
NC_028936	59052	54_0	Phage
NC_028937	58338	Not_assigned	Phage
NC_028939	68871	116_0	Phage
NC_028941	51161	18_13	Phage
NC_028942	68293	98_0	Phage
NC_028943	29237	84_0	Phage
NC_028944	162252	110_0	Phage
NC_028945	206713	Not_assigned	Phage
NC_028946	59652	Not_assigned	Phage
NC_028947	62738	Not_assigned	Phage
NC_028950	223932	142_1	Phage
NC_028951	32846	IEBH-Waukesha_comm	P-P
NC_028952	60934	Not_assigned	Phage
NC_028953	110764	13_3	Phage
NC_028954	36065	Not_assigned	P-P
NC_028955	197361	Not_assigned	Phage
NC_028956	52139	Not_assigned	Phage
NC_028957	171541	Not_assigned	Phage
NC_028958	41507	IEBH-Waukesha_comm	P-P
NC_028959	52261	158_3	Phage
NC_028960	51543	36_1	Phage
NC_028961	55094	Not_assigned	Phage
NC_028962	140961	Not_assigned	Phage
NC_028965	53219	Actinophage_A_comm	P-P
NC_028966	76269	Not_assigned	Phage
NC_028967	29605	73_0	Phage
NC_028968	71214	95_1	Phage
NC_028969	52955	283_0	Phage
NC_028971	66111	116_0	Phage
NC_028972	75167	Not_assigned	Phage
NC_028974	56528	Not_assigned	Phage
NC_028976	50113	279_0	Phage
NC_028977	41054	35_0	Phage
NC_028978	60609	54_0	Phage
NC_028979	57253	Not_assigned	Phage
NC_028980	62181	168_1	Phage
NC_028982	137918	CampHawk_comm	P-P
NC_028983	138877	CampHawk_comm	P-P
NC_028984	30664	96_1	Phage
NC_028986	153401	269_0	Phage
NC_028987	41243	257_0	Phage
NC_028988	44360	87_0	Phage
NC_028990	38886	275_0	Phage
NC_028991	42158	Not_assigned	Phage
NC_028995	43216	Not_assigned	Phage
NC_028996	54295	Not_assigned	Phage
NC_028997	59802	105_1	Phage
NC_028998	41291	Not_assigned	Phage
NC_028999	309208	Not_assigned	Phage
NC_029000	162327	Not_assigned	Phage
NC_029001	32000	IEBH-Waukesha_comm	P-P
NC_029002	169223	Not_assigned	Phage
NC_029003	29733	84_0	Phage
NC_029004	36712	Not_assigned	Phage
NC_029005	56451	Not_assigned	Phage
NC_029006	35703	Not_assigned	Phage
NC_029007	43745	87_0	Phage
NC_029008	41486	224_0	Phage
NC_029009	147589	Not_assigned	Phage
NC_029010	40592	20_0	Phage
NC_029012	4623	Not_assigned	Phage
NC_029013	177688	103_1	Phage
NC_029014	5001	Not_assigned	Phage
NC_029015	33509	84_0	Phage
NC_029016	58000	299_0	Phage
NC_029017	73420	Not_assigned	Phage
NC_029018	50854	24_0	Phage
NC_029019	42593	156_0	Phage
NC_029021	60747	105_1	Phage
NC_029022	46895	Not_assigned	Phage
NC_029023	87712	58_0	Phage
NC_029024	56505	IEBH-Waukesha_comm	P-P
NC_029025	41843	42_0	Phage
NC_029026	130952	Not_assigned	Phage
NC_029028	60754	105_1	Phage
NC_029029	45552	283_0	Phage
NC_029030	31075	96_1	Phage
NC_029031	45218	Not_assigned	Phage
NC_029032	45532	Not_assigned	Phage
NC_029033	45045	156_0	Phage
NC_029042	156833	67_2	Phage
NC_029043	53184	31_2	Phage
NC_029044	154434	269_0	Phage
NC_029045	60216	80_0	Phage
NC_029046	50827	Not_assigned	Phage
NC_029047	32894	Not_assigned	Phage
NC_029048	131704	IEBH-Waukesha_comm	P-P
NC_029057	134742	Not_assigned	Phage
NC_029058	106071	Not_assigned	Phage
NC_029059	51492	Not_assigned	Phage
NC_029060	76276	Not_assigned	Phage
NC_029061	36315	Not_assigned	Phage
NC_029065	98765	Not_assigned	Phage
NC_029066	48666	Not_assigned	Phage
NC_029067	138234	Not_assigned	Phage
NC_029068	31703	Not_assigned	Phage
NC_029070	41620	138_0	Phage
NC_029071	41085	62_0	Phage
NC_029074	75987	Not_assigned	Phage
NC_029075	81541	Not_assigned	Phage
NC_029077	52155	Actinophage_A_comm	P-P
NC_029078	34997	Not_assigned	Phage
NC_029079	75339	173_0	Phage
NC_029080	142096	133_1	Phage
NC_029081	45633	100_0	Phage
NC_029083	93464	178_0	Phage
NC_029084	37990	202_0	Phage
NC_029091	168771	12_0	Phage
NC_029092	44974	87_0	Phage
NC_029093	75796	173_0	Phage
NC_029094	131903	Not_assigned	Phage
NC_029097	44496	156_0	Phage
NC_029098	133531	294_1	Phage
NC_029099	49797	143_0	Phage
NC_029100	33399	Not_assigned	Phage
NC_029101	72192	107_0	Phage
NC_029102	36051	25_0	Phage
NC_029104	54312	283_0	Phage
NC_029106	62220	Not_assigned	Phage
NC_029107	41941	Not_assigned	Phage
NC_029116	33596	IEBH-Waukesha_comm	P-P
NC_029118	24847	Not_assigned	Phage
NC_029119	127726	Not_assigned	Phage
NC_029120	60875	59_1	Phage
NC_029121	151417	BigBertha_comm	P-P
NC_030694	52684	Actinophage_A_comm	P-P
NC_030695	52689	Actinophage_A_comm	P-P
NC_030696	93139	327_0	Phage
NC_030698	52924	Actinophage_A_comm	P-P
NC_030901	92618	327_0	Phage
NC_030902	41207	Not_assigned	Phage
NC_030904	38975	Not_assigned	Phage
NC_030905	73752	246_1	Phage
NC_030906	83324	Not_assigned	Phage
NC_030907	17562	412_0	Phage
NC_030908	36938	165_0	Phage
NC_030909	50183	Not_assigned	Phage
NC_030910	93754	178_0	Phage
NC_030911	45858	Not_assigned	Phage
NC_030912	17119	412_0	Phage
NC_030913	58308	Not_assigned	Phage
NC_030914	75462	Not_assigned	Phage
NC_030915	80650	Not_assigned	Phage
NC_030916	56212	Not_assigned	Phage
NC_030917	93577	Not_assigned	Phage
NC_030918	36629	165_0	Phage
NC_030919	42418	56_0	Phage
NC_030920	165868	BigBertha_comm	P-P
NC_030923	45417	100_0	Phage
NC_030924	75680	246_1	Phage
NC_030925	138081	BigBertha_comm	P-P
NC_030927	45858	Not_assigned	Phage
NC_030928	43851	87_0	Phage
NC_030929	49033	Not_assigned	Phage
NC_030930	46570	Not_assigned	Phage
NC_030931	41871	Not_assigned	Phage
NC_030932	43505	Not_assigned	Phage
NC_030933	133798	133_4	Phage
NC_030934	90552	Not_assigned	Phage
NC_030935	17727	412_0	Phage
NC_030936	93843	327_0	Phage
NC_030937	44262	87_0	Phage
NC_030939	45537	Not_assigned	Phage
NC_030940	32637	215_0	Phage
NC_030941	46600	61_0	Phage
NC_030942	55524	Not_assigned	Phage
NC_030943	54990	198_0	Phage
NC_030944	74073	Not_assigned	Phage
NC_030945	39873	Not_assigned	Phage
NC_030946	33477	256_0	Phage
NC_030947	38243	Not_assigned	Phage
NC_030948	167619	Not_assigned	Phage
NC_030949	47020	Not_assigned	Phage
NC_030950	47020	Not_assigned	Phage
NC_030951	38243	Not_assigned	Phage
NC_030953	170650	12_2	Phage
NC_031001	66611	Not_assigned	Phage
NC_031002	21697	354_0	Phage
NC_031003	29254	73_0	Phage
NC_031004	41857	Not_assigned	Phage
NC_031005	29338	73_0	Phage
NC_031006	161552	110_0	Phage
NC_031007	223935	180_0	Phage
NC_031008	17861	206_0	Phage
NC_031009	22884	354_0	Phage
NC_031010	246390	Not_assigned	Phage
NC_031011	168993	12_2	Phage
NC_031012	162151	110_0	Phage
NC_031013	34396	Not_assigned	Phage
NC_031014	40008	87_0	Phage
NC_031015	26504	199_0	Phage
NC_031016	40273	Not_assigned	Phage
NC_031017	32409	131_0	Phage
NC_031018	39274	223_0	Phage
NC_031019	41809	56_0	Phage
NC_031020	163201	Not_assigned	Phage
NC_031021	41224	135_0	Phage
NC_031022	108050	Not_assigned	Phage
NC_031023	32649	145_0	Phage
NC_031024	162308	110_0	Phage
NC_031025	42201	119_0	Phage
NC_031026	49167	62_0	Phage
NC_031027	162359	110_0	Phage
NC_031028	45285	Not_assigned	Phage
NC_031029	93686	327_0	Phage
NC_031030	170788	12_2	Phage
NC_031031	52738	Actinophage_A_comm	P-P
NC_031034	161140	110_0	Phage
NC_031035	61626	Not_assigned	Phage
NC_031036	35068	Not_assigned	Phage
NC_031037	163041	110_0	Phage
NC_031039	251042	Not_assigned	Phage
NC_031040	31987	131_0	Phage
NC_031041	52501	Not_assigned	Phage
NC_031042	111325	48_1	Phage
NC_031043	229501	180_0	Phage
NC_031044	22179	354_0	Phage
NC_031045	157855	67_2	Phage
NC_031046	17641	206_0	Phage
NC_031047	170770	12_2	Phage
NC_031048	41918	68_0	Phage
NC_031049	161929	110_0	Phage
NC_031050	51802	Not_assigned	Phage
NC_031051	37933	275_0	Phage
NC_031052	57804	Not_assigned	Phage
NC_031053	50934	143_0	Phage
NC_031054	162415	110_0	Phage
NC_031055	43773	Not_assigned	Phage
NC_031056	157501	BigBertha_comm	P-P
NC_031057	180219	103_1	Phage
NC_031058	58566	Not_assigned	Phage
NC_031059	38773	Not_assigned	Phage
NC_031060	52726	Actinophage_A_comm	P-P
NC_031061	53431	130_1	Phage
NC_031062	75147	74_0	Phage
NC_031063	72697	107_0	Phage
NC_031064	36202	Not_assigned	Phage
NC_031065	159878	Not_assigned	Phage
NC_031066	39434	25_0	Phage
NC_031067	52496	Not_assigned	Phage
NC_031068	44268	100_0	Phage
NC_031069	32729	145_0	Phage
NC_031070	162375	110_0	Phage
NC_031071	22825	354_0	Phage
[truncated: 23,276 more rows]
