# Supplementary material for: Phage-plasmids promote recombination and emergence of phages and plasmids
Source: Nat Commun. 2024 Feb 20;15:1545. doi: 10.1038/s41467-024-45757-3 (PMC10879196; doi:10.1038/s41467-024-45757-3)
Supplement: Supplementary file 5 — Supplementary Dataset 2 [file 41467_2024_45757_MOESM5_ESM.xlsx]

## Sheet: supplemental_table_wGRR_groups
MGE_group_from	MGE_group_to	mean_wgrr
0_0	1_0	0.025
0_0	105_0	0.005
0_0	106_0	0.139
0_0	11_3	0.005
0_0	119_0	0.007
0_0	13_0	0.024
0_0	13_3	0.033
0_0	130_1	0.011
0_0	131_0	0.009
0_0	139_0	0.005
0_0	14_0	0.007
0_0	145_0	0.008
0_0	168_0	0.005
0_0	172_0	0.007
0_0	173_0	0.024
0_0	18_0	0.007
0_0	18_11	0.007
0_0	18_13	0.006
0_0	18_14	0.007
0_0	18_17	0.007
0_0	18_18	0.007
0_0	18_19	0.007
0_0	18_20	0.007
0_0	18_21	0.007
0_0	18_24	0.007
0_0	18_29	0.01
0_0	18_4	0.007
0_0	185_0	0.008
0_0	189_0	0.006
0_0	192_0	0.008
0_0	194_0	0.008
0_0	198_0	0.01
0_0	2_11	0.1
0_0	2_22	0.074
0_0	2_41	0.073
0_0	2_44	0.072
0_0	2_45	0.091
0_0	2_5	0.084
0_0	2_63	0.088
0_0	2_70	0.08
0_0	217_0	0.064
0_0	220_0	0.036
0_0	222_0	0.006
0_0	223_0	0.007
0_0	233_0	0.013
0_0	233_1	0.009
0_0	24_0	0.014
0_0	24_1	0.009
0_0	240_0	0.006
0_0	242_0	0.015
0_0	245_0	0.012
0_0	246_1	0.009
0_0	25_0	0.008
0_0	250_0	0.016
0_0	257_0	0.007
0_0	258_0	0.018
0_0	261_1	0.011
0_0	268_0	0.01
0_0	268_1	0.009
0_0	269_0	0.008
0_0	275_0	0.006
0_0	278_0	0.007
0_0	279_0	0.005
0_0	287_0	0.006
0_0	294_0	0.007
0_0	294_1	0.006
0_0	31_2	0.012
0_0	315_0	0.008
0_0	318_0	0.007
0_0	32_1	0.007
0_0	322_0	0.005
0_0	327_0	0.005
0_0	330_0	0.007
0_0	34_0	0.006
0_0	35_0	0.007
0_0	36_0	0.01
0_0	36_1	0.014
0_0	383_0	0.014
0_0	387_0	0.008
0_0	397_0	0.007
0_0	412_0	0.013
0_0	426_0	0.005
0_0	44_0	0.006
0_0	51_0	0.009
0_0	54_0	0.019
0_0	54_1	0.019
0_0	61_0	0.006
0_0	72_0	0.16
0_0	75_0	0.005
0_0	95_1	0.007
0_0	95_3	0.008
0_0	98_0	0.009
0_0	Actinophage_A_comm	0.009
0_0	BigBertha_comm	0.005
0_0	CampHawk_comm	0.005
0_0	F116_comm	0.006
0_0	IEBH-Waukesha_comm	0.006
0_0	N15_comm	0.006
0_0	pKpn_group	0.005
0_0	pLP39_comm	0.006
0_0	pSAM1_comm	0.007
0_0	PTU-Bur2	0.005
0_0	PTU-Bur3	0.005
0_0	PTU-Cor5	0.007
0_0	PTU-HI2	0.005
0_0	PTU-Pse13	0.007
0_0	PTU-Rhi17	0.007
0_0	PTU-Rhi2	0.005
0_0	VP882_comm	0.005
1_0	0_0	0.025
1_0	106_0	0.008
1_0	13_0	0.052
1_0	13_3	0.077
1_0	130_1	0.008
1_0	131_0	0.015
1_0	173_0	0.041
1_0	18_0	0.018
1_0	18_11	0.014
1_0	18_13	0.018
1_0	18_14	0.018
1_0	18_17	0.016
1_0	18_18	0.019
1_0	18_19	0.015
1_0	18_20	0.016
1_0	18_21	0.018
1_0	18_24	0.018
1_0	18_29	0.028
1_0	18_4	0.015
1_0	192_0	0.009
1_0	198_0	0.005
1_0	2_11	0.243
1_0	2_22	0.296
1_0	2_41	0.342
1_0	2_44	0.302
1_0	2_45	0.266
1_0	2_5	0.274
1_0	2_63	0.264
1_0	2_70	0.241
1_0	217_0	0.028
1_0	220_0	0.008
1_0	222_0	0.005
1_0	233_0	0.009
1_0	233_1	0.011
1_0	24_1	0.006
1_0	242_0	0.004
1_0	245_0	0.009
1_0	254_0	0.004
1_0	261_1	0.004
1_0	268_0	0.011
1_0	268_1	0.005
1_0	269_0	0.017
1_0	279_0	0.006
1_0	32_1	0.005
1_0	327_0	0.005
1_0	330_0	0.004
1_0	34_0	0.005
1_0	383_0	0.006
1_0	397_0	0.007
1_0	51_0	0.024
1_0	54_0	0.009
1_0	54_1	0.012
1_0	61_0	0.023
1_0	72_0	0.02
1_0	73_0	0.017
1_0	95_1	0.005
1_0	95_3	0.006
1_0	98_0	0.009
1_0	F116_comm	0.004
1_0	IEBH-Waukesha_comm	0.004
1_0	phiCmus_comm	0.008
1_0	pSAM1_comm	0.005
1_0	PTU-E60	0.004
1_0	VP882_comm	0.003
10_0	10_1	0.552
10_0	103_0	0.155
10_0	103_1	0.157
10_0	11_3	0.15
10_0	110_0	0.002
10_0	113_0	0.002
10_0	12_0	0.169
10_0	12_2	0.168
10_0	123_0	0.006
10_0	123_1	0.007
10_0	133_4	0.002
10_0	136_0	0.005
10_0	138_0	0.007
10_0	140_0	0.002
10_0	151_3	0.002
10_0	168_0	0.011
10_0	172_0	0.007
10_0	178_0	0.009
10_0	180_0	0.002
10_0	210_0	0.01
10_0	216_0	0.004
10_0	218_0	0.027
10_0	234_0	0.007
10_0	24_0	0.004
10_0	24_1	0.004
10_0	282_0	0.003
10_0	284_0	0.016
10_0	302_0	0.001
10_0	305_0	0.008
10_0	306_0	0.005
10_0	31_2	0.005
10_0	311_0	0.005
10_0	316_0	0.005
10_0	322_0	0.002
10_0	36_1	0.004
10_0	37_0	0.016
10_0	38_0	0.001
10_0	38_3	0.005
10_0	38_5	0.005
10_0	41_16	0.014
10_0	41_4	0.015
10_0	433_0	0.006
10_0	47_8	0.016
10_0	48_1	0.014
10_0	49_1	0.012
10_0	58_0	0.003
10_0	6_0	0.114
10_0	67_0	0.008
10_0	67_1	0.013
10_0	67_2	0.01
10_0	7_0	0.161
10_0	74_0	0.007
10_0	78_0	0.004
10_0	87_0	0.017
10_0	97_0	0.005
10_0	AB_comm	0.005
10_0	Actinophage_A_comm	0.004
10_0	BigBertha_comm	0.002
10_0	IEBH-Waukesha_comm	0.007
10_0	N15_comm	0.003
10_0	NAS_17	0.022
10_0	phi_CP21_comm	0.003
10_0	pLP39_comm	0.004
10_0	pp_Blicheniformis_comm	0.002
10_0	PTU-Bac17	0.007
10_0	PTU-Bac18	0.007
10_0	PTU-Bac20	0.01
10_0	PTU-Bac25	0.002
10_0	PTU-Bac39	0.002
10_0	PTU-Bac44	0.007
10_0	PTU-Bur3	0.002
10_0	PTU-Lab1	0.008
10_0	PTU-Lab19	0.019
10_0	PTU-Lab22	0.009
10_0	PTU-Lab27	0.007
10_0	PTU-Lab31	0.022
10_0	PTU-Lab42	0.007
10_0	PTU-Lab44	0.016
10_0	PTU-Lab48	0.014
10_0	PTU-Pse13	0.001
10_0	PTU-Pse9	0.003
10_0	PTU-Rhi12	0.002
10_0	PTU-Rhi13	0.002
10_0	PTU-Rhi2	0.002
10_0	PTU-Rhi4	0.002
10_0	PTU-Rhi6	0.002
10_1	10_0	0.552
10_1	100_0	0.009
10_1	103_0	0.153
10_1	103_1	0.155
10_1	11_3	0.155
10_1	110_0	0.002
10_1	113_0	0.002
10_1	12_0	0.169
10_1	12_2	0.173
10_1	123_0	0.006
10_1	123_1	0.01
10_1	133_4	0.002
10_1	136_0	0.005
10_1	140_0	0.002
10_1	142_2	0.002
10_1	151_3	0.002
10_1	152_0	0.004
10_1	168_0	0.015
10_1	172_0	0.009
10_1	178_0	0.008
10_1	180_0	0.002
10_1	181_0	0.007
10_1	182_0	0.007
10_1	204_0	0.017
10_1	210_0	0.008
10_1	216_0	0.008
10_1	218_0	0.026
10_1	228_0	0.008
10_1	234_0	0.008
10_1	24_0	0.004
10_1	24_1	0.004
10_1	26_0	0.007
10_1	264_0	0.004
10_1	271_1	0.004
10_1	275_0	0.007
10_1	279_0	0.005
10_1	282_0	0.003
10_1	284_0	0.013
10_1	294_0	0.001
10_1	299_0	0.004
10_1	302_0	0.001
10_1	306_0	0.005
10_1	31_2	0.005
10_1	311_0	0.005
10_1	316_0	0.005
10_1	322_0	0.002
10_1	334_0	0.012
10_1	34_0	0.005
10_1	343_0	0.006
10_1	36_1	0.004
10_1	37_0	0.015
10_1	375_0	0.003
10_1	38_0	0.003
10_1	38_3	0.005
10_1	38_5	0.006
10_1	41_16	0.017
10_1	41_4	0.016
10_1	426_0	0.004
10_1	433_0	0.006
10_1	47_8	0.016
10_1	48_1	0.008
10_1	49_1	0.006
10_1	58_0	0.005
10_1	59_1	0.006
10_1	6_0	0.119
10_1	60_0	0.005
10_1	67_0	0.007
10_1	67_1	0.011
10_1	67_2	0.012
10_1	7_0	0.155
10_1	74_0	0.006
10_1	75_0	0.004
10_1	78_0	0.004
10_1	97_0	0.005
10_1	AB_comm	0.004
10_1	BigBertha_comm	0.002
10_1	CampHawk_comm	0.002
10_1	F116_comm	0.003
10_1	IEBH-Waukesha_comm	0.005
10_1	N15_comm	0.003
10_1	P1_group	0.004
10_1	pCAV_group	0.004
10_1	phi_CP21_comm	0.006
10_1	PiSa_comm	0.002
10_1	pKpn_group	0.003
10_1	pLP39_comm	0.003
10_1	pp_Blicheniformis_comm	0.002
10_1	PTU-Alt1	0.006
10_1	PTU-Bac17	0.007
10_1	PTU-Bac18	0.007
10_1	PTU-Bac20	0.009
10_1	PTU-Bac25	0.001
10_1	PTU-Bac39	0.002
10_1	PTU-Bac44	0.007
10_1	PTU-Bur3	0.002
10_1	PTU-E25	0.002
10_1	PTU-E3	0.097
10_1	PTU-E34	0.003
10_1	PTU-E46	0.004
10_1	PTU-E50	0.004
10_1	PTU-E58	0.217
10_1	PTU-E60	0.003
10_1	PTU-E61	0.002
10_1	PTU-E71	0.112
10_1	PTU-E76	0.19
10_1	PTU-E79	0.002
10_1	PTU-Lab1	0.008
10_1	PTU-Lab19	0.018
10_1	PTU-Lab22	0.008
10_1	PTU-Lab27	0.007
10_1	PTU-Lab31	0.022
10_1	PTU-Lab42	0.006
10_1	PTU-Lab44	0.01
10_1	PTU-Lab45	0.01
10_1	PTU-Lab48	0.014
10_1	PTU-N1	0.004
10_1	PTU-Pse13	0.001
10_1	PTU-Pse2	0.049
10_1	PTU-Pse9	0.004
10_1	PTU-Rhi1	0.002
10_1	PTU-Rhi11	0.002
10_1	PTU-Rhi13	0.002
10_1	PTU-Rhi4	0.002
10_1	PTU-Rhi6	0.002
10_1	PTU-Rho1	0.008
10_1	PTU-Thi6	0.002
10_1	VP882_comm	0.014
100_0	10_1	0.008
100_0	103_0	0.01
100_0	103_1	0.009
100_0	105_0	0.007
100_0	105_1	0.007
100_0	106_0	0.007
100_0	107_0	0.007
100_0	110_0	0.007
100_0	113_0	0.007
100_0	119_0	0.176
100_0	12_0	0.007
100_0	12_2	0.007
100_0	123_0	0.007
100_0	123_1	0.007
100_0	128_0	0.127
100_0	13_3	0.006
100_0	133_1	0.008
100_0	135_0	0.009
100_0	136_0	0.008
100_0	137_0	0.007
100_0	138_0	0.056
100_0	14_0	0.008
100_0	140_0	0.008
100_0	143_0	0.011
100_0	152_0	0.007
100_0	172_0	0.021
100_0	173_0	0.006
100_0	178_0	0.007
100_0	18_0	0.007
100_0	18_11	0.007
100_0	18_13	0.007
100_0	18_14	0.007
100_0	18_17	0.007
100_0	18_18	0.007
100_0	18_19	0.007
100_0	18_20	0.007
100_0	18_21	0.007
100_0	18_24	0.007
100_0	18_4	0.007
100_0	181_0	0.069
100_0	185_0	0.017
100_0	187_0	0.01
100_0	189_0	0.009
100_0	19_0	0.007
100_0	192_0	0.007
100_0	193_0	0.007
100_0	194_0	0.007
100_0	204_0	0.016
100_0	21_0	0.012
100_0	215_0	0.011
100_0	216_0	0.009
100_0	218_0	0.008
100_0	223_0	0.008
100_0	224_0	0.009
100_0	25_0	0.009
100_0	257_0	0.066
100_0	26_0	0.008
100_0	264_0	0.007
100_0	265_0	0.009
100_0	268_0	0.007
100_0	269_0	0.007
100_0	275_0	0.007
100_0	276_0	0.007
100_0	279_0	0.009
100_0	28_0	0.007
100_0	281_2	0.007
100_0	283_0	0.007
100_0	284_0	0.015
100_0	294_0	0.006
100_0	299_0	0.007
100_0	302_0	0.007
100_0	305_0	0.008
100_0	306_0	0.007
100_0	31_2	0.007
100_0	311_0	0.008
100_0	315_0	0.007
100_0	322_0	0.007
100_0	33_0	0.009
100_0	334_0	0.01
100_0	35_0	0.008
100_0	358_0	0.008
100_0	38_0	0.008
100_0	38_3	0.008
100_0	38_5	0.007
100_0	385_0	0.008
100_0	415_0	0.008
100_0	419_0	0.007
100_0	42_0	0.008
100_0	426_0	0.007
100_0	429_0	0.007
100_0	450_0	0.006
100_0	452_0	0.009
100_0	48_1	0.009
100_0	49_1	0.008
100_0	54_0	0.008
100_0	56_0	0.009
100_0	58_0	0.009
100_0	59_1	0.008
100_0	6_0	0.006
100_0	60_0	0.011
100_0	62_0	0.012
100_0	62_1	0.011
100_0	67_1	0.01
100_0	67_2	0.007
100_0	68_0	0.007
100_0	7_0	0.011
100_0	73_0	0.009
100_0	74_0	0.009
100_0	75_0	0.009
100_0	80_0	0.007
100_0	84_0	0.008
100_0	87_0	0.023
100_0	94_0	0.012
100_0	97_0	0.011
100_0	97_1	0.01
100_0	AB_comm	0.008
100_0	Actinophage_A_comm	0.007
100_0	BigBertha_comm	0.007
100_0	CampHawk_comm	0.008
100_0	F116_comm	0.007
100_0	IEBH-Waukesha_comm	0.008
100_0	P1_group	0.007
100_0	pCAV_group	0.009
100_0	pKpn_group	0.008
100_0	pLP39_comm	0.01
100_0	pSAM1_comm	0.007
100_0	pSLy3_group	0.008
100_0	PTU-Bac39	0.008
100_0	PTU-Bur3	0.008
100_0	PTU-C	0.01
100_0	PTU-E26	0.009
100_0	PTU-E46	0.009
100_0	PTU-E49	0.007
100_0	PTU-E60	0.01
100_0	PTU-FE	0.01
100_0	PTU-FS	0.01
100_0	PTU-HI1A	0.01
100_0	PTU-HI2	0.01
100_0	PTU-I1	0.007
100_0	PTU-Rho15	0.023
100_0	PTU-X4	0.01
100_0	SSU5_doubleton_group	0.008
100_0	SSU5_pHCM2_group	0.008
100_0	VP882_comm	0.009
103_0	10_0	0.155
103_0	10_1	0.153
103_0	100_0	0.009
103_0	103_1	0.586
103_0	105_0	0.004
103_0	105_1	0.004
103_0	11_3	0.129
103_0	110_0	0.001
103_0	113_0	0.005
103_0	117_0	0.005
103_0	119_0	0.007
103_0	12_0	0.152
103_0	12_2	0.156
103_0	123_0	0.007
103_0	123_1	0.009
103_0	125_0	0.007
103_0	135_0	0.007
103_0	136_0	0.005
103_0	137_0	0.005
103_0	138_0	0.008
103_0	140_0	0.004
103_0	142_2	0.001
103_0	143_0	0.009
103_0	152_0	0.003
103_0	158_1	0.005
103_0	168_0	0.004
103_0	172_0	0.008
103_0	178_0	0.003
103_0	18_0	0.004
103_0	18_13	0.004
103_0	18_18	0.004
103_0	18_21	0.004
103_0	18_29	0.004
103_0	18_4	0.004
103_0	180_0	0.002
103_0	181_0	0.007
103_0	185_0	0.007
103_0	187_0	0.008
103_0	2_41	0.004
103_0	2_5	0.004
103_0	2_63	0.004
103_0	21_0	0.006
103_0	210_0	0.005
103_0	215_0	0.011
103_0	216_0	0.005
103_0	217_0	0.003
103_0	218_0	0.014
103_0	234_0	0.008
103_0	24_1	0.004
103_0	25_0	0.007
103_0	257_0	0.008
103_0	265_0	0.005
103_0	276_0	0.003
103_0	28_0	0.008
103_0	281_2	0.005
103_0	306_0	0.008
103_0	311_0	0.005
103_0	315_0	0.006
103_0	316_0	0.005
103_0	322_0	0.004
103_0	324_0	0.006
103_0	33_0	0.008
103_0	34_0	0.005
103_0	36_0	0.003
103_0	36_1	0.004
103_0	37_0	0.019
103_0	38_0	0.009
103_0	38_3	0.004
103_0	38_5	0.007
103_0	41_16	0.019
103_0	41_4	0.021
103_0	415_0	0.004
103_0	44_0	0.008
103_0	47_8	0.018
103_0	48_1	0.018
103_0	49_1	0.014
103_0	54_0	0.004
103_0	56_0	0.008
103_0	58_0	0.011
103_0	59_0	0.003
103_0	59_1	0.007
103_0	6_0	0.115
103_0	60_0	0.005
103_0	62_0	0.005
103_0	62_1	0.006
103_0	67_0	0.018
103_0	67_1	0.019
103_0	67_2	0.02
103_0	68_0	0.006
103_0	7_0	0.155
103_0	74_0	0.005
103_0	75_0	0.004
103_0	78_0	0.005
103_0	80_0	0.005
103_0	84_0	0.009
103_0	87_0	0.009
103_0	94_0	0.005
103_0	96_0	0.01
103_0	97_0	0.005
103_0	AB_comm	0.005
103_0	AB_group	0.004
103_0	Actinophage_A_comm	0.004
103_0	BigBertha_comm	0.002
103_0	F116_comm	0.005
103_0	IEBH-Waukesha_comm	0.003
103_0	N15_comm	0.003
103_0	p48_comm	0.006
103_0	pCAV_group	0.009
103_0	phi_CP21_comm	0.002
103_0	pKpn_group	0.009
103_0	pLP39_comm	0.005
103_0	pMT1_group	0.007
103_0	pSLy3_group	0.008
103_0	PTU-Bac17	0.006
103_0	PTU-Bac18	0.006
103_0	PTU-Bac20	0.009
103_0	PTU-Bac44	0.007
103_0	PTU-Bac6	0.002
103_0	PTU-Bur3	0.001
103_0	PTU-C	0.001
103_0	PTU-E1	0.103
103_0	PTU-E25	0.003
103_0	PTU-E3	0.006
103_0	PTU-E39	0.003
103_0	PTU-E40	0.001
103_0	PTU-E42	0.002
103_0	PTU-E46	0.003
103_0	PTU-E49	0.003
103_0	PTU-E50	0.004
103_0	PTU-E54	0.005
103_0	PTU-E58	0.178
103_0	PTU-E59	0.004
103_0	PTU-E60	0.004
103_0	PTU-E61	0.004
103_0	PTU-E70	0.003
103_0	PTU-E73	0.005
103_0	PTU-FE	0.003
103_0	PTU-FK	0.002
103_0	PTU-FS	0.002
103_0	PTU-HI1A	0.002
103_0	PTU-HI1B	0.003
103_0	PTU-HI2	0.001
103_0	PTU-I1	0.003
103_0	PTU-Lab22	0.019
103_0	PTU-Lab27	0.013
103_0	PTU-Lab34	0.009
103_0	PTU-Lab42	0.012
103_0	PTU-Lab44	0.032
103_0	PTU-N1	0.006
103_0	PTU-N2/3	0.008
103_0	PTU-Pse13	0.002
103_0	PTU-Pse9	0.003
103_0	PTU-R	0.005
103_0	PTU-Rhi13	0.002
103_0	PTU-Vib1	0.001
103_0	PTU-X4	0.002
103_0	SSU5_doubleton_group	0.009
103_0	SSU5_pHCM2_group	0.008
103_0	VP882_comm	0.007
103_1	10_0	0.157
103_1	10_1	0.155
103_1	100_0	0.009
103_1	103_0	0.587
103_1	105_0	0.004
103_1	105_1	0.004
103_1	11_3	0.124
103_1	110_0	0.001
103_1	113_0	0.005
103_1	117_0	0.005
103_1	119_0	0.01
103_1	12_0	0.152
103_1	12_2	0.15
103_1	123_0	0.006
103_1	123_1	0.007
103_1	125_0	0.007
103_1	13_3	0.002
103_1	135_0	0.007
103_1	136_0	0.006
103_1	137_0	0.005
103_1	138_0	0.007
103_1	140_0	0.004
103_1	142_2	0.001
103_1	143_0	0.009
103_1	151_3	0.002
103_1	152_0	0.004
103_1	158_1	0.005
103_1	172_0	0.008
103_1	178_0	0.003
103_1	18_0	0.004
103_1	18_13	0.004
103_1	18_18	0.004
103_1	18_21	0.004
103_1	18_29	0.004
103_1	18_4	0.004
103_1	180_0	0.002
103_1	185_0	0.013
103_1	187_0	0.008
103_1	193_0	0.007
103_1	2_41	0.004
103_1	2_5	0.003
103_1	2_63	0.003
103_1	21_0	0.007
103_1	210_0	0.004
103_1	215_0	0.012
103_1	216_0	0.007
103_1	217_0	0.003
103_1	218_0	0.013
103_1	223_0	0.007
103_1	234_0	0.008
103_1	24_0	0.004
103_1	24_1	0.005
103_1	25_0	0.008
103_1	256_0	0.009
103_1	257_0	0.008
103_1	26_0	0.007
103_1	265_0	0.007
103_1	269_0	0.002
103_1	276_0	0.003
103_1	28_0	0.005
103_1	281_2	0.006
103_1	294_0	0.001
103_1	305_0	0.006
103_1	306_0	0.008
103_1	31_2	0.005
103_1	311_0	0.005
103_1	315_0	0.007
103_1	316_0	0.009
103_1	322_0	0.004
103_1	327_0	0.002
103_1	33_0	0.006
103_1	34_0	0.006
103_1	35_0	0.009
103_1	36_0	0.003
103_1	36_1	0.004
103_1	37_0	0.019
103_1	38_0	0.007
103_1	38_3	0.003
103_1	38_5	0.006
103_1	41_16	0.019
103_1	41_4	0.02
103_1	415_0	0.004
103_1	44_0	0.008
103_1	47_8	0.018
103_1	48_1	0.018
103_1	49_1	0.014
103_1	54_0	0.004
103_1	54_1	0.004
103_1	56_0	0.009
103_1	58_0	0.012
103_1	59_1	0.006
103_1	6_0	0.114
103_1	60_0	0.005
103_1	62_0	0.005
103_1	62_1	0.007
103_1	67_0	0.018
103_1	67_1	0.02
103_1	67_2	0.021
103_1	68_0	0.006
103_1	7_0	0.157
103_1	74_0	0.005
103_1	75_0	0.004
103_1	80_0	0.005
103_1	84_0	0.009
103_1	87_0	0.01
103_1	94_0	0.008
103_1	96_0	0.01
103_1	97_0	0.006
103_1	97_1	0.003
103_1	AB_comm	0.005
103_1	AB_group	0.005
103_1	Actinophage_A_comm	0.004
103_1	BigBertha_comm	0.002
103_1	F116_comm	0.005
103_1	IEBH-Waukesha_comm	0.003
103_1	N15_comm	0.003
103_1	p48_comm	0.006
103_1	pCAV_group	0.01
103_1	phi_CP21_comm	0.003
103_1	pKpn_group	0.009
103_1	pLP39_comm	0.005
103_1	pMT1_group	0.006
103_1	pSLy3_group	0.009
103_1	PTU-Bac17	0.006
103_1	PTU-Bac18	0.006
103_1	PTU-Bac20	0.009
103_1	PTU-Bac44	0.006
103_1	PTU-Bac6	0.002
103_1	PTU-Bur3	0.002
103_1	PTU-C	0.001
103_1	PTU-E1	0.105
103_1	PTU-E25	0.004
103_1	PTU-E26	0.007
103_1	PTU-E3	0.006
103_1	PTU-E39	0.003
103_1	PTU-E40	0.001
103_1	PTU-E42	0.002
103_1	PTU-E46	0.003
103_1	PTU-E49	0.003
103_1	PTU-E50	0.004
103_1	PTU-E54	0.005
103_1	PTU-E58	0.182
103_1	PTU-E59	0.004
103_1	PTU-E60	0.004
103_1	PTU-E61	0.004
103_1	PTU-E70	0.003
103_1	PTU-E73	0.002
103_1	PTU-FE	0.003
103_1	PTU-FK	0.003
103_1	PTU-FS	0.003
103_1	PTU-HI1A	0.002
103_1	PTU-HI1B	0.002
103_1	PTU-HI2	0.002
103_1	PTU-I1	0.003
103_1	PTU-Lab22	0.019
103_1	PTU-Lab27	0.013
103_1	PTU-Lab34	0.01
103_1	PTU-Lab42	0.012
103_1	PTU-Lab44	0.032
103_1	PTU-N1	0.007
103_1	PTU-N2/3	0.008
103_1	PTU-Pse13	0.002
103_1	PTU-Pse9	0.003
103_1	PTU-R	0.005
103_1	PTU-Rhi13	0.002
103_1	PTU-Rho4	0.002
103_1	PTU-Vib1	0.001
103_1	PTU-X4	0.003
103_1	SSU5_doubleton_group	0.01
103_1	SSU5_pHCM2_group	0.01
103_1	VP882_comm	0.006
105_0	0_0	0.006
105_0	100_0	0.007
105_0	103_0	0.004
105_0	103_1	0.004
105_0	105_1	0.232
105_0	107_0	0.005
105_0	113_0	0.019
105_0	116_0	0.004
105_0	117_0	0.004
105_0	119_0	0.009
105_0	13_3	0.004
105_0	135_0	0.009
105_0	136_0	0.005
105_0	137_0	0.004
105_0	14_0	0.009
105_0	140_0	0.004
105_0	142_1	0.004
105_0	143_0	0.007
105_0	156_0	0.033
105_0	165_0	0.009
105_0	168_0	0.015
105_0	168_1	0.006
105_0	18_11	0.004
105_0	18_19	0.005
105_0	185_0	0.008
105_0	189_0	0.007
105_0	194_0	0.009
105_0	2_41	0.004
105_0	2_5	0.004
105_0	2_63	0.004
105_0	21_0	0.006
105_0	216_0	0.004
105_0	218_0	0.004
105_0	223_0	0.009
105_0	25_0	0.009
105_0	257_0	0.008
105_0	265_0	0.006
105_0	268_0	0.005
105_0	269_0	0.005
105_0	276_0	0.004
105_0	279_0	0.005
105_0	28_0	0.005
105_0	281_2	0.006
105_0	302_0	0.005
105_0	305_0	0.008
105_0	306_0	0.006
105_0	311_0	0.021
105_0	315_0	0.009
105_0	33_0	0.005
105_0	35_0	0.009
105_0	375_0	0.005
105_0	38_3	0.005
105_0	38_5	0.004
105_0	415_0	0.004
105_0	48_1	0.004
105_0	49_1	0.004
105_0	56_0	0.006
105_0	58_0	0.004
105_0	59_1	0.005
105_0	6_0	0.004
105_0	60_0	0.005
105_0	62_0	0.014
105_0	62_1	0.019
105_0	67_1	0.005
105_0	67_2	0.005
105_0	68_0	0.006
105_0	7_0	0.004
105_0	74_0	0.005
105_0	75_0	0.008
105_0	78_0	0.005
105_0	80_0	0.007
105_0	94_0	0.006
105_0	97_0	0.004
105_0	97_1	0.004
105_0	AB_comm	0.005
105_0	AB_group	0.005
105_0	Actinophage_A_comm	0.004
105_0	BigBertha_comm	0.005
105_0	IEBH-Waukesha_comm	0.005
105_0	N15_comm	0.027
105_0	P1_comm	0.005
105_0	P1_group	0.005
105_0	pCAV_group	0.006
105_0	pKpn_group	0.005
105_0	pSAM1_comm	0.004
105_0	pSLy3_group	0.006
105_0	PTU-Bac39	0.004
105_0	PTU-Bac45	0.006
105_0	PTU-Bur3	0.007
105_0	PTU-E25	0.005
105_0	PTU-E50	0.006
105_0	PTU-Fla1	0.079
105_0	PTU-HI1B	0.004
105_0	PTU-Lab22	0.011
105_0	PTU-Lab40	0.016
105_0	PTU-Rhi1	0.004
105_0	PTU-Rhi6	0.007
105_0	PTU-Rhi9	0.006
105_0	PTU-Syn1	0.005
105_0	SSU5_doubleton_group	0.006
105_0	SSU5_pHCM2_group	0.006
105_0	VP882_comm	0.004
105_1	100_0	0.007
105_1	103_0	0.004
105_1	103_1	0.004
105_1	105_0	0.231
105_1	113_0	0.015
105_1	116_0	0.004
105_1	117_0	0.004
105_1	119_0	0.008
105_1	13_3	0.004
105_1	131_0	0.007
105_1	135_0	0.008
105_1	136_0	0.005
105_1	137_0	0.004
105_1	142_1	0.004
105_1	143_0	0.006
105_1	145_0	0.007
105_1	156_0	0.03
105_1	165_0	0.008
105_1	168_0	0.016
105_1	168_1	0.005
105_1	172_0	0.006
105_1	178_0	0.005
105_1	18_11	0.004
105_1	185_0	0.006
105_1	187_0	0.013
105_1	194_0	0.008
105_1	21_0	0.006
105_1	215_0	0.013
105_1	223_0	0.007
105_1	228_0	0.007
105_1	24_0	0.004
105_1	24_1	0.004
105_1	25_0	0.007
105_1	257_0	0.008
105_1	265_0	0.006
105_1	269_0	0.004
105_1	276_0	0.005
105_1	28_0	0.005
105_1	281_2	0.005
105_1	302_0	0.004
105_1	305_0	0.007
105_1	306_0	0.006
105_1	31_2	0.004
105_1	311_0	0.013
105_1	315_0	0.007
105_1	32_1	0.005
105_1	33_0	0.006
105_1	337_0	0.006
105_1	35_0	0.009
105_1	38_3	0.005
105_1	38_5	0.004
105_1	434_0	0.007
105_1	44_0	0.006
105_1	48_1	0.006
105_1	49_1	0.006
105_1	56_0	0.005
105_1	58_0	0.005
105_1	59_0	0.014
105_1	59_1	0.014
105_1	60_0	0.005
105_1	62_0	0.02
105_1	62_1	0.025
105_1	67_0	0.004
105_1	67_1	0.007
105_1	67_2	0.004
105_1	7_0	0.005
105_1	74_0	0.005
105_1	75_0	0.005
105_1	80_0	0.006
105_1	81_0	0.005
105_1	84_0	0.01
105_1	87_0	0.009
105_1	94_0	0.007
105_1	96_0	0.007
105_1	97_0	0.005
105_1	97_1	0.004
105_1	AB_comm	0.004
105_1	AB_group	0.008
105_1	Actinophage_A_comm	0.004
105_1	BigBertha_comm	0.004
105_1	CampHawk_comm	0.005
105_1	N15_comm	0.023
105_1	N15_group	0.009
105_1	P1_comm	0.008
105_1	P1_group	0.005
105_1	p48_comm	0.012
105_1	pCAV_group	0.006
105_1	pKpn_group	0.006
105_1	pMT1_comm	0.007
105_1	pMT1_group	0.006
105_1	pSAM1_comm	0.004
105_1	pSLy3_group	0.009
105_1	PTU-Aer2	0.044
105_1	PTU-Bac45	0.005
105_1	PTU-Bur3	0.007
105_1	PTU-E25	0.004
105_1	PTU-E28	0.012
105_1	PTU-E50	0.005
105_1	PTU-Fla1	0.086
105_1	PTU-Hal1	0.004
105_1	PTU-HI1B	0.004
105_1	PTU-Lab22	0.011
105_1	PTU-Lab27	0.004
105_1	PTU-Lab40	0.016
105_1	PTU-Rhi1	0.004
105_1	PTU-Rhi6	0.006
105_1	PTU-Rhi9	0.005
105_1	PTU-Syn1	0.005
105_1	PTU-X1	0.009
105_1	SSU5_doubleton_group	0.005
105_1	SSU5_pHCM2_group	0.006
105_1	VP882_comm	0.007
106_0	0_0	0.139
106_0	1_0	0.008
106_0	100_0	0.008
106_0	110_0	0.005
106_0	119_0	0.007
106_0	13_0	0.029
106_0	13_3	0.032
106_0	130_1	0.021
106_0	131_0	0.009
106_0	136_0	0.007
106_0	138_0	0.009
106_0	139_0	0.005
106_0	14_0	0.008
106_0	145_0	0.007
106_0	152_0	0.005
106_0	168_0	0.005
106_0	168_1	0.005
106_0	172_0	0.011
106_0	173_0	0.022
106_0	18_0	0.009
106_0	18_11	0.009
106_0	18_13	0.014
106_0	18_14	0.021
106_0	18_17	0.009
106_0	18_18	0.009
106_0	18_19	0.014
106_0	18_20	0.01
106_0	18_21	0.01
106_0	18_24	0.009
106_0	18_29	0.012
106_0	18_4	0.013
106_0	182_0	0.007
106_0	189_0	0.006
106_0	19_0	0.005
106_0	192_0	0.009
106_0	194_0	0.01
106_0	198_0	0.032
106_0	2_11	0.038
106_0	2_22	0.02
106_0	2_41	0.019
106_0	2_44	0.021
106_0	2_45	0.037
106_0	2_5	0.045
106_0	2_63	0.052
106_0	2_70	0.039
106_0	20_0	0.006
106_0	202_0	0.005
106_0	217_0	0.011
106_0	218_0	0.005
106_0	220_0	0.008
106_0	223_0	0.008
106_0	228_0	0.007
106_0	233_0	0.007
106_0	233_1	0.006
106_0	24_0	0.011
106_0	24_1	0.006
106_0	240_0	0.006
106_0	242_0	0.013
106_0	245_0	0.01
106_0	246_1	0.009
106_0	25_0	0.009
106_0	250_0	0.008
106_0	254_0	0.005
106_0	257_0	0.009
106_0	261_1	0.015
106_0	268_0	0.006
106_0	268_1	0.005
106_0	269_0	0.007
106_0	271_1	0.005
106_0	274_0	0.007
106_0	275_0	0.006
106_0	278_0	0.005
106_0	279_0	0.005
106_0	287_0	0.008
106_0	294_0	0.007
106_0	299_0	0.005
106_0	302_0	0.006
106_0	31_2	0.007
106_0	315_0	0.008
106_0	318_0	0.007
106_0	35_0	0.008
106_0	36_0	0.01
106_0	36_1	0.016
106_0	375_0	0.005
106_0	380_0	0.007
106_0	383_0	0.007
106_0	387_0	0.008
106_0	400_0	0.005
106_0	412_0	0.016
106_0	415_0	0.005
106_0	42_0	0.006
106_0	426_0	0.005
106_0	51_0	0.012
106_0	54_0	0.009
106_0	54_1	0.008
106_0	56_0	0.006
106_0	6_0	0.007
106_0	61_0	0.006
106_0	62_1	0.006
106_0	72_0	0.292
106_0	74_0	0.005
106_0	75_0	0.005
106_0	87_0	0.007
106_0	95_1	0.009
106_0	95_3	0.006
106_0	96_1	0.007
106_0	97_1	0.005
106_0	98_0	0.007
106_0	AB_group	0.006
106_0	Actinophage_A_comm	0.007
106_0	BigBertha_comm	0.005
106_0	F116_comm	0.006
106_0	IEBH-Waukesha_comm	0.006
106_0	p48_comm	0.006
106_0	pBS32_comm	0.01
106_0	pKpn_group	0.004
106_0	pLP39_comm	0.018
106_0	pp_phaeo_comm	0.011
106_0	pSAM1_comm	0.007
106_0	PTU-Bur2	0.005
106_0	PTU-Bur3	0.005
106_0	PTU-C	0.004
106_0	PTU-E46	0.004
106_0	PTU-Lab38	0.005
106_0	PTU-Pse13	0.006
106_0	PTU-Pse6	0.036
106_0	PTU-Rhi1	0.006
106_0	PTU-Rhi17	0.004
106_0	PTU-Rhi18	0.005
106_0	PTU-Rhi2	0.004
106_0	PTU-Syn1	0.005
106_0	PTU-X1	0.004
106_0	SSU5_pHCM2_group	0.005
106_0	VP882_comm	0.005
107_0	100_0	0.007
107_0	105_0	0.005
107_0	123_0	0.006
107_0	128_0	0.009
107_0	136_0	0.056
107_0	137_0	0.005
107_0	147_0	0.009
107_0	152_0	0.049
107_0	16_0	0.005
107_0	165_0	0.009
107_0	178_0	0.006
107_0	18_19	0.004
107_0	19_3	0.005
107_0	20_0	0.005
107_0	223_0	0.007
107_0	268_0	0.004
107_0	269_0	0.004
107_0	284_0	0.006
107_0	294_1	0.004
107_0	302_0	0.004
107_0	305_0	0.006
107_0	306_0	0.005
107_0	311_0	0.005
107_0	315_0	0.008
107_0	318_0	0.007
107_0	337_0	0.006
107_0	36_0	0.004
107_0	38_0	0.004
107_0	42_0	0.006
107_0	429_0	0.006
107_0	433_0	0.006
107_0	48_1	0.004
107_0	49_1	0.004
107_0	6_0	0.004
107_0	60_0	0.073
107_0	67_0	0.004
107_0	67_1	0.004
107_0	74_0	0.069
107_0	75_0	0.089
107_0	78_0	0.016
107_0	80_0	0.005
107_0	97_0	0.055
107_0	97_1	0.067
107_0	AB_comm	0.007
107_0	AB_group	0.005
107_0	F116_comm	0.006
107_0	IEBH-Waukesha_comm	0.005
107_0	P1_comm	0.004
107_0	P1_group	0.005
107_0	pCAV_group	0.004
107_0	phiBU01_comm	0.009
107_0	pKpn_group	0.005
107_0	pMT1_group	0.005
107_0	pSLy3_group	0.005
107_0	PTU-Bur3	0.005
107_0	PTU-C	0.005
107_0	PTU-E25	0.005
107_0	PTU-E46	0.005
107_0	PTU-E50	0.006
107_0	PTU-E61	0.005
107_0	PTU-Lab27	0.004
107_0	PTU-Rhi6	0.004
107_0	PTU-X1	0.005
107_0	SSU5_doubleton_group	0.005
107_0	SSU5_pHCM2_group	0.005
107_0	VP882_comm	0.005
11_3	0_0	0.005
11_3	10_0	0.15
11_3	10_1	0.155
11_3	103_0	0.128
11_3	103_1	0.123
11_3	113_0	0.002
11_3	12_0	0.21
11_3	12_2	0.196
11_3	123_0	0.002
11_3	123_1	0.006
11_3	125_0	0.008
11_3	135_0	0.007
11_3	136_0	0.005
11_3	137_0	0.007
11_3	140_0	0.002
11_3	142_2	0.002
11_3	168_0	0.005
11_3	178_0	0.002
11_3	18_14	0.004
11_3	18_20	0.004
11_3	185_0	0.007
11_3	19_0	0.005
11_3	199_0	0.008
11_3	2_11	0.004
11_3	2_22	0.004
11_3	2_44	0.004
11_3	201_0	0.018
11_3	202_0	0.005
11_3	210_0	0.005
11_3	215_0	0.012
11_3	216_0	0.005
11_3	218_0	0.005
11_3	234_0	0.009
11_3	24_0	0.005
11_3	24_1	0.004
11_3	242_0	0.004
11_3	250_0	0.006
11_3	254_0	0.004
11_3	265_0	0.006
11_3	276_0	0.006
11_3	28_0	0.005
11_3	281_2	0.005
11_3	284_0	0.015
11_3	294_0	0.001
11_3	306_0	0.007
11_3	31_2	0.004
11_3	316_0	0.005
11_3	34_0	0.005
11_3	340_0	0.007
11_3	36_1	0.005
11_3	37_0	0.021
11_3	38_0	0.008
11_3	38_3	0.002
11_3	38_5	0.002
11_3	383_0	0.006
11_3	41_16	0.021
11_3	41_4	0.021
11_3	419_0	0.009
11_3	433_0	0.006
11_3	47_8	0.02
11_3	48_1	0.005
11_3	49_1	0.002
11_3	56_0	0.006
11_3	58_0	0.014
11_3	59_1	0.005
11_3	6_0	0.1
11_3	60_0	0.006
11_3	67_0	0.013
11_3	67_1	0.014
11_3	67_2	0.013
11_3	68_0	0.008
11_3	7_0	0.139
11_3	74_0	0.006
11_3	78_0	0.004
11_3	84_0	0.009
11_3	87_0	0.008
11_3	94_0	0.005
11_3	AB_comm	0.002
11_3	AB_group	0.004
11_3	BigBertha_comm	0.002
11_3	CampHawk_comm	0.002
11_3	F116_comm	0.007
11_3	IEBH-Waukesha_comm	0.006
11_3	N15_comm	0.006
11_3	N15_group	0.007
11_3	pCAV_group	0.007
11_3	phi_CP21_comm	0.004
11_3	PiSa_comm	0.002
11_3	pKpn_group	0.008
11_3	pMT1_group	0.007
11_3	pp_Blicheniformis_comm	0.002
11_3	pSLy3_group	0.008
11_3	PTU-Bac17	0.006
11_3	PTU-Bac18	0.006
11_3	PTU-Bac20	0.008
11_3	PTU-Bac44	0.006
11_3	PTU-C	0.003
11_3	PTU-E35	0.003
11_3	PTU-E45	0.007
11_3	PTU-E46	0.002
11_3	PTU-E49	0.003
11_3	PTU-E50	0.004
11_3	PTU-E56	0.007
11_3	PTU-E61	0.004
11_3	PTU-FE	0.003
11_3	PTU-FK	0.002
11_3	PTU-HI1A	0.002
11_3	PTU-HI1B	0.001
11_3	PTU-HI2	0.002
11_3	PTU-I1	0.003
11_3	PTU-L/M	0.004
11_3	PTU-Pse9	0.002
11_3	PTU-R	0.004
11_3	PTU-Rhi1	0.002
11_3	PTU-Rhi13	0.001
11_3	PTU-Rhi17	0.002
11_3	PTU-Rhi4	0.001
11_3	PTU-Rhi6	0.001
11_3	PTU-Thi7	0.007
11_3	PTU-X1	0.003
11_3	SSU5_doubleton_group	0.007
11_3	SSU5_pHCM2_group	0.007
11_3	VP882_comm	0.008
110_0	10_0	0.002
110_0	10_1	0.002
110_0	100_0	0.007
110_0	103_0	0.001
110_0	103_1	0.001
110_0	106_0	0.005
110_0	113_0	0.002
110_0	117_0	0.006
110_0	12_0	0.001
110_0	12_2	0.001
110_0	123_0	0.002
110_0	123_1	0.001
110_0	13_0	0.002
110_0	13_3	0.002
110_0	130_1	0.005
110_0	133_1	0.05
110_0	133_4	0.047
110_0	136_0	0.005
110_0	137_0	0.004
110_0	140_0	0.001
110_0	142_2	0.001
110_0	145_0	0.008
110_0	152_0	0.004
110_0	161_1	0.026
110_0	172_0	0.008
110_0	173_0	0.002
110_0	178_0	0.002
110_0	182_0	0.008
110_0	19_0	0.006
110_0	199_0	0.008
110_0	2_70	0.005
110_0	202_0	0.009
110_0	204_0	0.014
110_0	210_0	0.006
110_0	216_0	0.004
110_0	218_0	0.003
110_0	224_0	0.011
110_0	228_0	0.009
110_0	230_0	0.01
110_0	231_0	0.078
110_0	233_0	0.004
110_0	233_1	0.004
110_0	24_1	0.007
110_0	25_0	0.008
110_0	26_0	0.007
110_0	264_0	0.003
110_0	269_0	0.002
110_0	271_1	0.005
110_0	274_0	0.007
110_0	275_0	0.006
110_0	281_2	0.005
110_0	282_0	0.003
110_0	294_1	0.002
110_0	299_0	0.005
110_0	31_2	0.006
110_0	311_0	0.005
110_0	322_0	0.002
110_0	327_0	0.002
110_0	334_0	0.009
110_0	358_0	0.005
110_0	36_0	0.006
110_0	36_1	0.006
110_0	375_0	0.003
110_0	38_0	0.001
110_0	38_3	0.002
110_0	38_5	0.002
110_0	380_0	0.008
110_0	385_0	0.008
110_0	400_0	0.005
110_0	415_0	0.004
110_0	419_0	0.008
110_0	426_0	0.005
110_0	433_0	0.008
110_0	48_1	0.003
110_0	49_1	0.002
110_0	54_0	0.004
110_0	54_1	0.005
110_0	56_0	0.006
110_0	58_0	0.003
110_0	6_0	0.001
110_0	60_0	0.005
110_0	61_0	0.006
110_0	67_0	0.002
110_0	67_1	0.002
110_0	67_2	0.002
110_0	7_0	0.002
110_0	72_0	0.006
110_0	74_0	0.005
110_0	75_0	0.004
110_0	78_0	0.004
110_0	80_0	0.005
110_0	95_3	0.004
110_0	96_0	0.007
110_0	96_1	0.008
110_0	97_0	0.003
110_0	97_1	0.004
110_0	AB_comm	0.002
110_0	AB_group	0.003
110_0	Actinophage_A_comm	0.005
110_0	BigBertha_comm	0.129
110_0	CampHawk_comm	0.013
110_0	F116_comm	0.003
110_0	IEBH-Waukesha_comm	0.01
110_0	N15_comm	0.008
110_0	pBS32_comm	0.004
110_0	pCAV_group	0.003
110_0	pKpn_group	0.003
110_0	pLP39_comm	0.017
110_0	pSLy3_group	0.003
110_0	PTU-Bac17	0.008
110_0	PTU-Bac18	0.007
110_0	PTU-Bac20	0.011
110_0	PTU-Bac25	0.002
110_0	PTU-Bac39	0.002
110_0	PTU-Bac44	0.008
110_0	PTU-Bac45	0.005
110_0	PTU-Bur3	0.001
110_0	PTU-C	0.002
110_0	PTU-Clo2	0.002
110_0	PTU-FE	0.004
110_0	PTU-FK	0.002
110_0	PTU-HI1B	0.001
110_0	PTU-Lab16	0.003
110_0	PTU-Lab38	0.003
110_0	PTU-Lab5	0.005
110_0	PTU-Pse13	0.001
110_0	PTU-Pse2	0.06
110_0	PTU-Pse9	0.005
110_0	PTU-X1	0.003
110_0	SSU5_doubleton_group	0.003
110_0	SSU5_pHCM2_group	0.003
112_0	13_0	0.025
112_0	138_0	0.016
112_0	14_0	0.411
112_0	172_0	0.02
112_0	173_0	0.021
112_0	178_0	0.02
112_0	18_0	0.024
112_0	18_11	0.023
112_0	18_13	0.023
112_0	18_14	0.024
112_0	18_17	0.024
112_0	18_18	0.022
112_0	18_19	0.024
112_0	18_20	0.024
112_0	18_21	0.024
112_0	18_24	0.023
112_0	18_29	0.021
112_0	18_4	0.022
112_0	189_0	0.02
112_0	193_0	0.04
112_0	194_0	0.343
112_0	223_0	0.383
112_0	24_0	0.024
112_0	24_1	0.023
112_0	246_1	0.019
112_0	25_0	0.498
112_0	31_2	0.02
112_0	327_0	0.019
112_0	33_0	0.033
112_0	34_0	0.024
112_0	35_0	0.747
112_0	36_0	0.022
112_0	36_1	0.019
112_0	67_0	0.016
112_0	87_0	0.017
112_0	Actinophage_A_comm	0.021
112_0	P1_comm	0.018
112_0	PTU-FE	0.119
112_0	VP882_comm	0.017
113_0	10_0	0.002
113_0	10_1	0.002
113_0	100_0	0.007
113_0	103_0	0.005
113_0	103_1	0.005
113_0	105_0	0.019
113_0	105_1	0.015
113_0	11_3	0.002
113_0	110_0	0.002
113_0	119_0	0.012
113_0	12_0	0.006
113_0	12_2	0.007
113_0	123_0	0.065
113_0	123_1	0.072
113_0	128_0	0.008
113_0	13_0	0.002
113_0	131_0	0.007
113_0	135_0	0.009
113_0	136_0	0.004
113_0	138_0	0.008
113_0	142_2	0.003
113_0	143_0	0.006
113_0	152_0	0.003
113_0	172_0	0.009
113_0	173_0	0.003
113_0	178_0	0.012
113_0	180_0	0.002
113_0	181_0	0.007
113_0	187_0	0.009
113_0	189_0	0.006
113_0	193_0	0.007
113_0	194_0	0.008
113_0	204_0	0.014
113_0	21_0	0.01
113_0	210_0	0.004
113_0	215_0	0.009
113_0	216_0	0.013
113_0	218_0	0.007
113_0	220_0	0.005
113_0	228_0	0.008
113_0	24_1	0.005
113_0	25_0	0.008
113_0	26_0	0.007
113_0	264_0	0.003
113_0	265_0	0.01
113_0	275_0	0.006
113_0	276_0	0.008
113_0	282_0	0.008
113_0	284_0	0.004
113_0	299_0	0.005
113_0	305_0	0.015
113_0	306_0	0.006
113_0	31_2	0.004
113_0	316_0	0.002
113_0	32_1	0.01
113_0	324_0	0.006
113_0	327_0	0.002
113_0	33_0	0.009
113_0	334_0	0.01
113_0	34_0	0.007
113_0	35_0	0.007
113_0	36_1	0.005
113_0	37_0	0.002
113_0	375_0	0.003
113_0	38_0	0.093
113_0	38_3	0.167
113_0	38_5	0.177
113_0	400_0	0.005
113_0	41_16	0.002
113_0	41_4	0.002
113_0	415_0	0.003
113_0	44_0	0.011
113_0	48_1	0.015
113_0	49_1	0.014
113_0	56_0	0.01
113_0	58_0	0.019
113_0	6_0	0.003
113_0	60_0	0.004
113_0	62_0	0.011
113_0	62_1	0.007
113_0	67_0	0.002
113_0	67_1	0.002
113_0	67_2	0.002
113_0	68_0	0.01
113_0	7_0	0.018
113_0	74_0	0.005
113_0	75_0	0.006
113_0	78_0	0.005
113_0	80_0	0.006
113_0	84_0	0.012
113_0	87_0	0.016
113_0	94_0	0.007
113_0	97_0	0.007
113_0	97_1	0.004
113_0	AB_comm	0.004
113_0	AB_group	0.003
113_0	Actinophage_A_comm	0.005
113_0	BigBertha_comm	0.002
113_0	CampHawk_comm	0.002
113_0	F116_comm	0.006
113_0	IEBH-Waukesha_comm	0.005
113_0	N15_comm	0.014
113_0	N15_group	0.006
113_0	P1_comm	0.005
113_0	P1_group	0.004
113_0	p48_comm	0.005
113_0	pCAV_group	0.004
113_0	pKpn_group	0.003
113_0	pMT1_group	0.004
113_0	pSLy3_group	0.003
113_0	PTU-B/O/K/Z	0.002
113_0	PTU-Bac6	0.002
113_0	PTU-E25	0.002
113_0	PTU-E50	0.006
113_0	PTU-E61	0.002
113_0	PTU-FE	0.004
113_0	PTU-HI1B	0.003
113_0	PTU-Lab22	0.014
113_0	PTU-Lab27	0.01
113_0	PTU-Lab30	0.002
113_0	PTU-Lab42	0.01
113_0	PTU-Lab44	0.023
113_0	PTU-N1	0.003
113_0	PTU-Rhi1	0.002
113_0	PTU-Rhi17	0.002
113_0	PTU-Rhi4	0.002
113_0	PTU-Rhi6	0.002
113_0	SSU5_doubleton_group	0.005
113_0	SSU5_pHCM2_group	0.006
113_0	VP882_comm	0.005
116_0	105_0	0.004
116_0	105_1	0.004
116_0	117_0	0.208
116_0	125_0	0.007
116_0	128_0	0.008
116_0	137_0	0.006
116_0	168_0	0.005
116_0	178_0	0.01
116_0	19_3	0.007
116_0	202_0	0.005
116_0	215_0	0.01
116_0	242_0	0.004
116_0	245_0	0.004
116_0	281_2	0.007
116_0	284_0	0.005
116_0	302_0	0.004
116_0	315_0	0.007
116_0	337_0	0.008
116_0	42_0	0.006
116_0	429_0	0.005
116_0	44_0	0.005
116_0	87_0	0.009
116_0	F116_comm	0.004
116_0	N15_group	0.007
116_0	pKpn_group	0.004
116_0	VP882_comm	0.007
117_0	103_0	0.005
117_0	103_1	0.005
117_0	105_0	0.004
117_0	105_1	0.004
117_0	110_0	0.006
117_0	116_0	0.208
117_0	12_0	0.004
117_0	12_2	0.005
117_0	128_0	0.008
117_0	13_0	0.005
117_0	13_3	0.005
117_0	135_0	0.011
117_0	136_0	0.005
117_0	137_0	0.006
117_0	168_0	0.01
117_0	168_1	0.007
117_0	185_0	0.007
117_0	215_0	0.008
117_0	24_1	0.006
117_0	245_0	0.004
117_0	25_0	0.012
117_0	265_0	0.007
117_0	281_2	0.006
117_0	294_1	0.006
117_0	306_0	0.005
117_0	31_2	0.005
117_0	311_0	0.005
117_0	315_0	0.007
117_0	337_0	0.009
117_0	36_0	0.005
117_0	36_1	0.005
117_0	38_3	0.004
117_0	429_0	0.005
117_0	433_0	0.007
117_0	44_0	0.006
117_0	54_1	0.006
117_0	62_1	0.005
117_0	74_0	0.005
117_0	87_0	0.01
117_0	94_0	0.005
117_0	95_3	0.004
117_0	96_0	0.006
117_0	AB_comm	0.005
117_0	Actinophage_A_comm	0.005
117_0	BigBertha_comm	0.005
117_0	CampHawk_comm	0.005
117_0	IEBH-Waukesha_comm	0.011
117_0	N15_comm	0.008
117_0	P1_group	0.004
117_0	VP882_comm	0.006
119_0	0_0	0.007
119_0	100_0	0.177
119_0	103_0	0.007
119_0	103_1	0.01
119_0	105_0	0.009
119_0	105_1	0.008
119_0	106_0	0.007
119_0	113_0	0.012
119_0	123_0	0.009
119_0	123_1	0.016
119_0	125_0	0.008
119_0	128_0	0.19
119_0	13_3	0.006
119_0	135_0	0.01
119_0	136_0	0.007
119_0	137_0	0.008
119_0	138_0	0.046
119_0	14_0	0.008
119_0	143_0	0.014
119_0	161_1	0.007
119_0	168_1	0.007
119_0	172_0	0.021
119_0	178_0	0.007
119_0	181_0	0.06
119_0	185_0	0.012
119_0	187_0	0.01
119_0	189_0	0.008
119_0	192_0	0.007
119_0	193_0	0.009
119_0	194_0	0.008
119_0	2_41	0.007
119_0	2_5	0.007
119_0	2_63	0.007
119_0	204_0	0.017
119_0	21_0	0.014
119_0	210_0	0.008
119_0	215_0	0.01
119_0	216_0	0.007
119_0	217_0	0.008
119_0	218_0	0.008
119_0	220_0	0.007
119_0	223_0	0.011
119_0	24_0	0.008
119_0	24_1	0.009
119_0	25_0	0.013
119_0	257_0	0.071
119_0	26_0	0.009
119_0	265_0	0.01
119_0	268_0	0.007
119_0	268_1	0.007
119_0	269_0	0.007
119_0	276_0	0.007
119_0	279_0	0.007
119_0	28_0	0.007
119_0	281_2	0.011
119_0	282_0	0.01
119_0	284_0	0.012
119_0	294_0	0.008
119_0	302_0	0.007
119_0	305_0	0.007
119_0	306_0	0.007
119_0	31_2	0.008
119_0	315_0	0.007
119_0	316_0	0.007
119_0	32_1	0.007
119_0	322_0	0.007
119_0	324_0	0.009
119_0	327_0	0.007
119_0	33_0	0.012
119_0	35_0	0.014
119_0	36_0	0.011
119_0	375_0	0.007
119_0	38_0	0.009
119_0	38_3	0.012
119_0	38_5	0.01
119_0	400_0	0.007
119_0	415_0	0.007
119_0	42_0	0.007
119_0	450_0	0.007
119_0	452_0	0.007
119_0	47_8	0.006
119_0	48_1	0.011
119_0	49_1	0.008
119_0	51_0	0.011
119_0	54_0	0.006
119_0	56_0	0.008
119_0	58_0	0.008
119_0	59_1	0.008
119_0	6_0	0.006
119_0	60_0	0.007
119_0	61_0	0.01
119_0	62_0	0.017
119_0	62_1	0.015
119_0	67_0	0.008
119_0	67_1	0.007
119_0	67_2	0.007
119_0	68_0	0.008
119_0	7_0	0.008
119_0	73_0	0.009
119_0	74_0	0.007
119_0	75_0	0.008
119_0	78_0	0.007
119_0	87_0	0.018
119_0	94_0	0.012
119_0	97_0	0.009
119_0	97_1	0.011
119_0	AB_comm	0.007
119_0	Actinophage_A_comm	0.008
119_0	BigBertha_comm	0.009
119_0	CampHawk_comm	0.007
119_0	F116_comm	0.008
119_0	N15_comm	0.006
119_0	N15_group	0.007
119_0	P1_group	0.007
119_0	pLP39_comm	0.007
119_0	pSAM1_comm	0.008
119_0	pSLy3_group	0.006
119_0	PTU-E25	0.006
119_0	PTU-E40	0.007
119_0	PTU-E46	0.008
119_0	PTU-E49	0.007
119_0	PTU-E77	0.008
119_0	PTU-I1	0.007
119_0	PTU-I2	0.008
119_0	VP882_comm	0.008
12_0	10_0	0.17
12_0	10_1	0.169
12_0	100_0	0.007
12_0	103_0	0.152
12_0	103_1	0.152
12_0	11_3	0.21
12_0	110_0	0.001
12_0	113_0	0.006
12_0	117_0	0.004
12_0	12_2	0.538
12_0	123_0	0.012
12_0	123_1	0.015
12_0	138_0	0.008
12_0	140_0	0.004
12_0	142_2	0.001
12_0	143_0	0.006
12_0	168_0	0.005
12_0	172_0	0.007
12_0	180_0	0.003
12_0	181_0	0.007
12_0	210_0	0.003
12_0	216_0	0.008
12_0	218_0	0.008
12_0	233_1	0.003
12_0	24_0	0.005
12_0	24_1	0.004
12_0	257_0	0.008
12_0	276_0	0.005
12_0	306_0	0.007
12_0	311_0	0.005
12_0	316_0	0.006
12_0	322_0	0.004
12_0	324_0	0.007
12_0	327_0	0.002
12_0	34_0	0.005
12_0	36_1	0.004
12_0	37_0	0.018
12_0	38_0	0.006
12_0	38_3	0.002
12_0	38_5	0.005
12_0	41_16	0.022
12_0	41_4	0.022
12_0	433_0	0.006
12_0	47_8	0.022
12_0	48_1	0.009
12_0	49_1	0.006
12_0	58_0	0.009
12_0	6_0	0.114
12_0	67_0	0.017
12_0	67_1	0.015
12_0	67_2	0.017
12_0	7_0	0.17
12_0	74_0	0.005
12_0	78_0	0.004
12_0	84_0	0.008
12_0	94_0	0.005
12_0	97_0	0.005
12_0	AB_comm	0.002
12_0	BigBertha_comm	0.002
12_0	IEBH-Waukesha_comm	0.004
12_0	N15_comm	0.006
12_0	P1_group	0.003
12_0	p48_comm	0.005
12_0	pCAV_group	0.008
12_0	phi_CP21_comm	0.003
12_0	pKpn_group	0.009
12_0	pLP39_comm	0.004
12_0	pMT1_group	0.007
12_0	pp_Blicheniformis_comm	0.002
12_0	pSLy3_group	0.008
12_0	PTU-Bac17	0.007
12_0	PTU-Bac18	0.007
12_0	PTU-Bac20	0.009
12_0	PTU-Bac44	0.007
12_0	PTU-Bac6	0.002
12_0	PTU-E61	0.004
12_0	PTU-FE	0.004
12_0	PTU-HI1A	0.001
12_0	PTU-Lab22	0.019
12_0	PTU-Lab27	0.012
12_0	PTU-Lab42	0.012
12_0	PTU-Lab44	0.031
12_0	PTU-N2/3	0.009
12_0	PTU-Pse9	0.003
12_0	PTU-Rhi1	0.001
12_0	SSU5_doubleton_group	0.009
12_0	SSU5_pHCM2_group	0.008
12_0	VP882_comm	0.013
12_2	10_0	0.168
12_2	10_1	0.173
12_2	100_0	0.007
12_2	103_0	0.156
12_2	103_1	0.15
12_2	11_3	0.197
12_2	110_0	0.001
12_2	113_0	0.007
12_2	117_0	0.005
12_2	12_0	0.538
12_2	123_0	0.013
12_2	123_1	0.014
12_2	13_0	0.002
[truncated: 78,309 more rows]
