# Supplementary material for: Phage-plasmids promote recombination and emergence of phages and plasmids
Source: Nat Commun. 2024 Feb 20;15:1545. doi: 10.1038/s41467-024-45757-3 (PMC10879196; doi:10.1038/s41467-024-45757-3)
Supplement: Supplementary file 6 — Supplementary Dataset 3 [file 41467_2024_45757_MOESM6_ESM.zip]

Archive with 1 entries (1 files):
- supplemental_tbl_S3_RG_NRG_annotated_v3.tsv/supplemental_tbl_S4_RG_NRG_annotated_v3.tsv
