# Supplementary material for: Phage-plasmids promote recombination and emergence of phages and plasmids
Source: Nat Commun. 2024 Feb 20;15:1545. doi: 10.1038/s41467-024-45757-3 (PMC10879196; doi:10.1038/s41467-024-45757-3)
Supplement: Supplementary file 7 — Supplementary Dataset 4 [file 41467_2024_45757_MOESM7_ESM.zip]

Archive with 1 entries (1 files):
- supplemental_tbl_S4_recombining_families_v2.tsv
