# Supplementary material for: Phage-plasmids promote recombination and emergence of phages and plasmids
Source: Nat Commun. 2024 Feb 20;15:1545. doi: 10.1038/s41467-024-45757-3 (PMC10879196; doi:10.1038/s41467-024-45757-3)
Supplement: Supplementary file 7 — Supplementary Dataset 4 [file 41467_2024_45757_MOESM7_ESM.zip › supplemental_tbl_S4_recombining_families_v2.tsv]

RG_family	Locus_Tag	n_members	MGE	in_MGE
BLM15_RS30255	BLM15_RS30255	57	Plasmid	Plasmid
NK6_RS48575	NK6_RS48575	63	Plasmid	Plasmid
NK6_RS48575	NHAM_RS23690	63	Plasmid	Plasmid
NK6_RS48575	CE453_RS01390	63	Plasmid	Plasmid
NK6_RS48575	OCA4_RS18155	63	Plasmid	Plasmid
NK6_RS48575	OCA5_RS18385	63	Plasmid	Plasmid
NK6_RS48575	BBTA_RS37860	63	Plasmid	Plasmid
NK6_RS48575	OCA4_RS17285	63	Plasmid	Plasmid
NK6_RS48575	OCA5_RS17510	63	Plasmid	Plasmid
NK6_RS48575	BHK69_RS30280	63	Plasmid	Plasmid
NK6_RS48575	CWS35_RS37385	63	Plasmid	Plasmid
NK6_RS48575	A6B35_RS29945	63	Plasmid	Plasmid
NK6_RS48575	shn_RS32970	63	Plasmid	Plasmid
NK6_RS48575	CUJ84_RS34755	63	Plasmid	Plasmid
NK6_RS48575	B0909_RS25560	63	Plasmid	Plasmid
NK6_RS48575	BMW22_RS40575	63	Plasmid	Plasmid
NK6_RS48575	RLV_RS01690	63	Plasmid	Plasmid
NK6_RS48575	IE4872_RS22495	63	Plasmid	Plasmid
NK6_RS48575	CCGE525_RS36650	63	Plasmid	Plasmid
DKC11_RS04065	DKC11_RS04065	8	Plasmid	Plasmid
DKC11_RS04065	DKC00_RS04225	8	Plasmid	Plasmid
DKC11_RS04065	B2G73_RS25140	8	Plasmid	Plasmid
DKC11_RS04065	Y71_RS28715	8	Plasmid	Plasmid
ASA_RS23400	ASA_RS23400	33	Plasmid	Plasmid
EC3426_RS25395	EC3426_RS25395	204	Plasmid	Plasmid
EC3426_RS25395	CNQ53_RS27065	204	Plasmid	Plasmid
EC3426_RS25395	CNQ56_RS27000	204	Plasmid	Plasmid
EC3426_RS25395	ECTO143_RS25955	204	Plasmid	Plasmid
EC3426_RS25395	AW49_RS25175	204	Plasmid	Plasmid
EC3426_RS25395	CR539_RS26475	204	Plasmid	Plasmid
EC3426_RS25395	A5958_RS28935	204	Plasmid	Plasmid
EC3426_RS25395	ECSE_RS24520	204	Plasmid	Plasmid
C4X49_RS19000	C4X49_RS19000	361	Plasmid	Plasmid; P-P
C4X49_RS19000	E4K03_RS18220	361	Plasmid	Plasmid; P-P
C4X49_RS19000	DBQ26_RS00690	361	Plasmid	Plasmid; P-P
C4X49_RS19000	EGX83_RS18320	361	Plasmid	Plasmid; P-P
C4X49_RS19000	E4K02_RS18820	361	Plasmid	Plasmid; P-P
C4X49_RS19000	C2U32_RS19880	361	Plasmid	Plasmid; P-P
C4X49_RS19000	URS_RS16385	361	Plasmid	Plasmid; P-P
C4X49_RS19000	C2U48_RS28635	361	Plasmid	Plasmid; P-P
C4X49_RS19000	C3F40_RS29245	361	Plasmid	Plasmid; P-P
WS87_RS00685	WS87_RS00685	99	Plasmid	Plasmid
ACJ74_RS25270	ACJ74_RS25270	1083	Plasmid	Plasmid
ACJ74_RS25270	EM854_RS24025	1083	Plasmid	Plasmid
ACJ74_RS25270	CPZ03_RS26215	1083	Plasmid	Plasmid
ACJ74_RS25270	BE939_RS00405	1083	Plasmid	Plasmid
ACJ74_RS25270	CPY99_RS25835	1083	Plasmid	Plasmid
ACJ74_RS25270	ECSMS35_RS25185	1083	Plasmid	Plasmid
ACJ74_RS25270	RG68_RS24990	1083	Plasmid	Plasmid
ACJ74_RS25270	RG43_RS27220	1083	Plasmid	Plasmid
ACJ74_RS25270	EC7215_RS23500	1083	Plasmid	Plasmid
ACJ74_RS25270	AN205_RS25235	1083	Plasmid	Plasmid
ACJ74_RS25270	AN206_RS26315	1083	Plasmid	Plasmid
ACJ74_RS25270	C6W65_RS26220	1083	Plasmid	Plasmid
ACJ74_RS25270	C2U45_RS26120	1083	Plasmid	Plasmid
ACJ74_RS25270	CNQ55_RS25705	1083	Plasmid	Plasmid
ACJ74_RS25270	CO57_RS00995	1083	Plasmid	Plasmid
ACJ74_RS25270	GJ12_RS00525	1083	Plasmid	Plasmid
ACJ74_RS25270	RG59_RS24985	1083	Plasmid	Plasmid
ACJ74_RS25270	MS7163_RS26825	1083	Plasmid	Plasmid
ACJ74_RS25270	CNQ53_RS00360	1083	Plasmid	Plasmid
ACJ74_RS25270	AVR74_RS24515	1083	Plasmid	Plasmid
ACJ74_RS25270	BE962_RS01900	1083	Plasmid	Plasmid
ACJ74_RS25270	AC789_RS25190	1083	Plasmid	Plasmid
ACJ74_RS25270	MS8345_RS29055	1083	Plasmid	Plasmid
ACJ74_RS25270	EAS44_RS00550	1083	Plasmid	Plasmid
ACJ74_RS25270	AN203_RS26185	1083	Plasmid	Plasmid
ACJ74_RS25270	ECE24377A_RS00145	1083	Plasmid	Plasmid
ACJ74_RS25270	CHQ92_RS25140	1083	Plasmid	Plasmid
ACJ74_RS25270	BXO92_RS24750	1083	Plasmid	Plasmid
ACJ74_RS25270	CHD15_RS25660	1083	Plasmid	Plasmid
ACJ74_RS25270	CQS47_RS25265	1083	Plasmid	Plasmid
RMET_RS31020	RMET_RS31020	1005	Plasmid	Plasmid; P-P
RMET_RS31020	REUT_RS32970	1005	Plasmid	Plasmid; P-P
RMET_RS31020	BJF97_RS30630	1005	Plasmid	Plasmid; P-P
RMET_RS31020	TK49_RS23230	1005	Plasmid	Plasmid; P-P
RMET_RS31020	C2U37_RS24345	1005	Plasmid	Plasmid; P-P
RMET_RS31020	RMET_RS30325	1005	Plasmid	Plasmid; P-P
RMET_RS31020	B479_RS27150	1005	Plasmid	Plasmid; P-P
RMET_RS31020	AM400_RS00635	1005	Plasmid	Plasmid; P-P
RMET_RS31020	B8F96_RS26935	1005	Plasmid	Plasmid; P-P
RMET_RS31020	AN966_RS26760	1005	Plasmid	Plasmid; P-P
RMET_RS31020	Q770_RS26610	1005	Plasmid	Plasmid; P-P
RMET_RS31020	A8C11_RS01735	1005	Plasmid	Plasmid; P-P
RMET_RS31020	AB180_RS01225	1005	Plasmid	Plasmid; P-P
RMET_RS31020	AXA59_RS23605	1005	Plasmid	Plasmid; P-P
RMET_RS31020	C3F35_RS26075	1005	Plasmid	Plasmid; P-P
RMET_RS31020	CXR17_RS23690	1005	Plasmid	Plasmid; P-P
RMET_RS31020	CF168_RS21470	1005	Plasmid	Plasmid; P-P
RMET_RS31020	AB185_RS01990	1005	Plasmid	Plasmid; P-P
RMET_RS31020	BB747_RS29070	1005	Plasmid	Plasmid; P-P
RMET_RS31020	AM445_RS28625	1005	Plasmid	Plasmid; P-P
RMET_RS31020	DBR08_RS23690	1005	Plasmid	Plasmid; P-P
RMET_RS31020	BZY74_RS25195	1005	Plasmid	Plasmid; P-P
RMET_RS31020	C3F35_RS24620	1005	Plasmid	Plasmid; P-P
RMET_RS31020	C6651_RS24405	1005	Plasmid	Plasmid; P-P
RMET_RS31020	AV984_RS24875	1005	Plasmid	Plasmid; P-P
RMET_RS31020	CUC46_RS24745	1005	Plasmid	Plasmid; P-P
RMET_RS31020	AB186_RS01510	1005	Plasmid	Plasmid; P-P
RMET_RS31020	AB188_RS01015	1005	Plasmid	Plasmid; P-P
RMET_RS31020	CEA73_RS27195	1005	Plasmid	Plasmid; P-P
RMET_RS31020	MS7884_RS23590	1005	Plasmid	Plasmid; P-P
RMET_RS31020	AB188_RS00450	1005	Plasmid	Plasmid; P-P
RMET_RS31020	AGE75_RS27200	1005	Plasmid	Plasmid; P-P
RMET_RS31020	BB748_RS28625	1005	Plasmid	Plasmid; P-P
RMET_RS31020	CTI68_RS29075	1005	Plasmid	Plasmid; P-P
RMET_RS31020	CLQ68_RS00345	1005	Plasmid	Plasmid; P-P
RMET_RS31020	HR38_RS28850	1005	Plasmid	Plasmid; P-P
RMET_RS31020	AM400_RS02615	1005	Plasmid	Plasmid; P-P
RMET_RS31020	Q770_RS28295	1005	Plasmid	Plasmid; P-P
RMET_RS31020	AVR78_RS28500	1005	Plasmid	Plasmid; P-P
RMET_RS31020	C2U54_RS24615	1005	Plasmid	Plasmid; P-P
RMET_RS31020	DVA44_RS25260	1005	Plasmid	Plasmid; P-P
RMET_RS31020	SEEPO729_RS22785	1005	Plasmid	Plasmid; P-P
RMET_RS31020	DLJ73_RS27585	1005	Plasmid	Plasmid; P-P
RMET_RS31020	LI65_RS24035	1005	Plasmid	Plasmid; P-P
RMET_RS31020	CS526_RS29285	1005	Plasmid	Plasmid; P-P
RMET_RS31020	A8C11_RS00075	1005	Plasmid	Plasmid; P-P
RMET_RS31020	AM373_RS27570	1005	Plasmid	Plasmid; P-P
RMET_RS31020	AM363_RS01680	1005	Plasmid	Plasmid; P-P
RMET_RS31020	CSC12_RS29860	1005	Plasmid	Plasmid; P-P
RMET_RS31020	FH42_RS27420	1005	Plasmid	Plasmid; P-P
RMET_RS31020	PMK1_RS28995	1005	Plasmid	Plasmid; P-P
RMET_RS31020	AM447_RS27765	1005	Plasmid	Plasmid; P-P
RMET_RS31020	AM393_RS29025	1005	Plasmid	Plasmid; P-P
RMET_RS31020	CTI75_RS29275	1005	Plasmid	Plasmid; P-P
RMET_RS31020	CN260_RS28645	1005	Plasmid	Plasmid; P-P
RMET_RS31020	C2U54_RS26485	1005	Plasmid	Plasmid; P-P
RMET_RS31020	AXA52_RS25180	1005	Plasmid	Plasmid; P-P
RMET_RS31020	LI64_RS22005	1005	Plasmid	Plasmid; P-P
RMET_RS31020	BT110_RS01090	1005	Plasmid	Plasmid; P-P
RMET_RS31020	BAT93_RS23135	1005	Plasmid	Plasmid; P-P
RMET_RS31020	CI104_RS26605	1005	Plasmid	Plasmid; P-P
RMET_RS31020	A6D67_RS27385	1005	Plasmid	Plasmid; P-P
RMET_RS31020	CTI69_RS29065	1005	Plasmid	Plasmid; P-P
RMET_RS31020	D5079_RS26725	1005	Plasmid	Plasmid; P-P
RMET_RS31020	DPQ49_RS28350	1005	Plasmid	Plasmid; P-P
RMET_RS31020	C6M02_RS01975	1005	Plasmid	Plasmid; P-P
RMET_RS31020	AB182_RS00555	1005	Plasmid	Plasmid; P-P
RMET_RS31020	CFSAN002050_RS24535	1005	Plasmid	Plasmid; P-P
RMET_RS31020	B8F96_RS29865	1005	Plasmid	Plasmid; P-P
RMET_RS31020	CLQ43_RS27440	1005	Plasmid	Plasmid; P-P
RMET_RS31020	DQQ08_RS28420	1005	Plasmid	Plasmid; P-P
RMET_RS31020	CTI74_RS29085	1005	Plasmid	Plasmid; P-P
RMET_RS31020	CES94_RS27730	1005	Plasmid	Plasmid; P-P
RMET_RS31020	A225_RS28660	1005	Plasmid	Plasmid; P-P
RMET_RS31020	B5G58_RS28160	1005	Plasmid	Plasmid; P-P
RMET_RS31020	DBR08_RS24690	1005	Plasmid	Plasmid; P-P
RMET_RS31020	CTI61_RS29310	1005	Plasmid	Plasmid; P-P
RMET_RS31020	EVV94_RS26755	1005	Plasmid	Plasmid; P-P
RMET_RS31020	AGF18_RS29330	1005	Plasmid	Plasmid; P-P
RMET_RS31020	AM390_RS30190	1005	Plasmid	Plasmid; P-P
RMET_RS31020	AB182_RS02965	1005	Plasmid	Plasmid; P-P
RMET_RS31020	AGG09_RS28645	1005	Plasmid	Plasmid; P-P
RMET_RS31020	CA210_RS00255	1005	Plasmid	Plasmid; P-P
RMET_RS31020	C2U43_RS29230	1005	Plasmid	Plasmid; P-P
RMET_RS31020	CYE04_RS28075	1005	Plasmid	Plasmid; P-P
RMET_RS31020	CY656_RS27650	1005	Plasmid	Plasmid; P-P
RMET_RS31020	BET69_RS22960	1005	Plasmid	Plasmid; P-P
RMET_RS31020	A9J37_RS26215	1005	Plasmid	Plasmid; P-P
RMET_RS31020	CTI62_RS28920	1005	Plasmid	Plasmid; P-P
RMET_RS31020	EJC76_RS01590	1005	Plasmid	Plasmid; P-P
RMET_RS31020	ECNIH3_RS23195	1005	Plasmid	Plasmid; P-P
RMET_RS31020	AB184_RS01640	1005	Plasmid	Plasmid; P-P
RMET_RS31020	CTI59_RS29305	1005	Plasmid	Plasmid; P-P
RMET_RS31020	PSNIH1_RS18515	1005	Plasmid	Plasmid; P-P
RMET_RS31020	D0Z05_RS01850	1005	Plasmid	Plasmid; P-P
RMET_RS31020	D8M16_RS23675	1005	Plasmid	Plasmid; P-P
RMET_RS31020	AB181_RS01130	1005	Plasmid	Plasmid; P-P
RMET_RS31020	CEQ13_RS01085	1005	Plasmid	Plasmid; P-P
RMET_RS31020	AM428_RS30335	1005	Plasmid	Plasmid; P-P
RMET_RS31020	kpn2146_RS28680	1005	Plasmid	Plasmid; P-P
RMET_RS31020	AL473_RS26630	1005	Plasmid	Plasmid; P-P
RMET_RS31020	DBR02_RS25520	1005	Plasmid	Plasmid; P-P
RMET_RS31020	AM386_RS29835	1005	Plasmid	Plasmid; P-P
RMET_RS31020	DBR02_RS24305	1005	Plasmid	Plasmid; P-P
RMET_RS31020	E4K03_RS18445	1005	Plasmid	Plasmid; P-P
RMET_RS31020	CDG55_RS01135	1005	Plasmid	Plasmid; P-P
RMET_RS31020	C6571_RS18280	1005	Plasmid	Plasmid; P-P
RMET_RS31020	A4X18_RS24990	1005	Plasmid	Plasmid; P-P
RMET_RS31020	UMNK88_RS29160	1005	Plasmid	Plasmid; P-P
RMET_RS31020	D3W53_RS24955	1005	Plasmid	Plasmid; P-P
RMET_RS31020	DWB25_RS27540	1005	Plasmid	Plasmid; P-P
RMET_RS31020	BB787_RS29810	1005	Plasmid	Plasmid; P-P
RMET_RS31020	AW99_RS24265	1005	Plasmid	Plasmid; P-P
RMET_RS31020	E4630_RS24130	1005	Plasmid	Plasmid; P-P
RMET_RS31020	CFU2785_RS25415	1005	Plasmid	Plasmid; P-P
RMET_RS31020	D5F97_RS25040	1005	Plasmid	Plasmid; P-P
RMET_RS31020	BB784_RS29960	1005	Plasmid	Plasmid; P-P
RMET_RS31020	SEEN550_RS00120	1005	Plasmid	Plasmid; P-P
RMET_RS31020	SEEN513_RS00120	1005	Plasmid	Plasmid; P-P
RMET_RS31020	SEEN462_RS01180	1005	Plasmid	Plasmid; P-P
RMET_RS31020	SEEN425_RS00335	1005	Plasmid	Plasmid; P-P
RMET_RS31020	AW80_RS25350	1005	Plasmid	Plasmid; P-P
RMET_RS31020	DZA54_RS25275	1005	Plasmid	Plasmid; P-P
RMET_RS31020	AW82_RS24895	1005	Plasmid	Plasmid; P-P
RMET_RS31020	AW79_RS25475	1005	Plasmid	Plasmid; P-P
RMET_RS31020	BB744_RS30500	1005	Plasmid	Plasmid; P-P
RMET_RS31020	BB750_RS29460	1005	Plasmid	Plasmid; P-P
RMET_RS31020	BB786_RS30040	1005	Plasmid	Plasmid; P-P
RMET_RS31020	BB751_RS30055	1005	Plasmid	Plasmid; P-P
RMET_RS31020	D5G00_RS25525	1005	Plasmid	Plasmid; P-P
RMET_RS31020	EN18_RS19985	1005	Plasmid	Plasmid; P-P
RMET_RS31020	AW51_RS23385	1005	Plasmid	Plasmid; P-P
RMET_RS31020	AW85_RS24945	1005	Plasmid	Plasmid; P-P
RMET_RS31020	BB785_RS29895	1005	Plasmid	Plasmid; P-P
RMET_RS31020	B7D49_RS02040	1005	Plasmid	Plasmid; P-P
RMET_RS31020	AW84_RS25680	1005	Plasmid	Plasmid; P-P
RMET_RS31020	DBR05_RS25075	1005	Plasmid	Plasmid; P-P
RMET_RS31020	D5F99_RS25260	1005	Plasmid	Plasmid; P-P
RMET_RS31020	E4625_RS24575	1005	Plasmid	Plasmid; P-P
RMET_RS31020	DZA57_RS25410	1005	Plasmid	Plasmid; P-P
RMET_RS31020	SEEN543_RS00675	1005	Plasmid	Plasmid; P-P
RMET_RS31020	SNSL254_RS00835	1005	Plasmid	Plasmid; P-P
RMET_RS31020	SEEN538_RS00210	1005	Plasmid	Plasmid; P-P
RMET_RS31020	EEY24_RS00420	1005	Plasmid	Plasmid; P-P
RMET_RS31020	BB783_RS28985	1005	Plasmid	Plasmid; P-P
RMET_RS31020	RR31_RS25210	1005	Plasmid	Plasmid; P-P
RMET_RS31020	CE456_RS00460	1005	Plasmid	Plasmid; P-P
RMET_RS31020	C0119_RS15460	1005	Plasmid	Plasmid; P-P
shn_RS34435	shn_RS34435	12	Plasmid	Plasmid
shn_RS34435	shn_RS31535	12	Plasmid	Plasmid
shn_RS34435	shn_RS32310	12	Plasmid	Plasmid
shn_RS34435	MESO_RS01360	12	Plasmid	Plasmid
shn_RS34435	MESO_RS23060	12	Plasmid	Plasmid
shn_RS34435	HDIA_RS25020	12	Plasmid	Plasmid
E0484_RS16305	E0484_RS16305	5	Plasmid	Plasmid
LLJM2_RS12580	LLJM2_RS12580	12	Plasmid	Plasmid
EMQU_RS15490	EMQU_RS15490	173	Plasmid	Plasmid
FDI23_gp245	FDI23_gp245	74	Phage	Phage
FDI23_gp245	CC31p169	74	Phage	Phage
FDI23_gp245	CG98_gp259	74	Phage	Phage
FDI23_gp245	BN81_170	74	Phage	Phage
FDI23_gp245	ACQ54_gp156	74	Phage	Phage
FDI23_gp245	AU097_gp159	74	Phage	Phage
FDI23_gp245	BI014_gp026	74	Phage	Phage
FDI23_gp245	kpv477_178	74	Phage	Phage
FDI23_gp245	STP4a_153	74	Phage	Phage
FDI23_gp245	ACQ31_gp222	74	Phage	Phage
FDI23_gp245	I133_gp113	74	Phage	Phage
FDI23_gp245	FDI73_gp234	74	Phage	Phage
FDI23_gp245	BI049_gp228	74	Phage	Phage
ASA_RS23400	EJL47_RS22420	33	Plasmid	Plasmid
BES08_RS18765	BES08_RS18765	3	Plasmid	Plasmid
RSPO_RS17935	RSPO_RS17935	19	Plasmid	Plasmid
RSPO_RS17935	RSSE_RS22155	19	Plasmid	Plasmid
RSPO_RS17935	UW163_RS22045	19	Plasmid	Plasmid
RSPO_RS17935	RALBFv3_RS20910	19	Plasmid	Plasmid
CYE02_RS29160	CYE02_RS29160	283	Plasmid	Plasmid; P-P
CYE02_RS29160	CO233_RS28920	283	Plasmid	Plasmid; P-P
CYE02_RS29160	EH202_RS28305	283	Plasmid	Plasmid; P-P
CYE02_RS29160	KPN2242_RS26250	283	Plasmid	Plasmid; P-P
CYE02_RS29160	RJA_RS28885	283	Plasmid	Plasmid; P-P
CYE02_RS29160	KP1_RS26875	283	Plasmid	Plasmid; P-P
CYE02_RS29160	C3483_RS27510	283	Plasmid	Plasmid; P-P
CYE02_RS29160	ES964_RS28415	283	Plasmid	Plasmid; P-P
CYE02_RS29160	D4N21_RS28550	283	Plasmid	Plasmid; P-P
CYE02_RS29160	BB788_RS26980	283	Plasmid	Plasmid; P-P
CYE02_RS29160	BCV49_RS27510	283	Plasmid	Plasmid; P-P
CYE02_RS29160	CTM43_RS26860	283	Plasmid	Plasmid; P-P
CYE02_RS29160	C6M02_RS01570	283	Plasmid	Plasmid; P-P
CYE02_RS29160	B7D34_RS01890	283	Plasmid	Plasmid; P-P
CYE02_RS29160	EHF42_RS27880	283	Plasmid	Plasmid; P-P
CYE02_RS29160	EX353_RS28130	283	Plasmid	Plasmid; P-P
CYE02_RS29160	SGH10_RS27950	283	Plasmid	Plasmid; P-P
CYE02_RS29160	C2M15_RS26955	283	Plasmid	Plasmid; P-P
CYE02_RS29160	EL132_RS00830	283	Plasmid	Plasmid; P-P
CYE02_RS29160	DV026_RS26385	283	Plasmid	Plasmid; P-P
CYE02_RS29160	CLQ72_RS01990	283	Plasmid	Plasmid; P-P
CYE02_RS29160	DTN91_RS27165	283	Plasmid	Plasmid; P-P
CYE02_RS29160	RJF9_RS26915	283	Plasmid	Plasmid; P-P
CYE02_RS29160	EHV09_RS27690	283	Plasmid	Plasmid; P-P
CYE02_RS29160	RJF2_RS26570	283	Plasmid	Plasmid; P-P
CYE02_RS29160	ENZ43_RS00315	283	Plasmid	Plasmid; P-P
CYE02_RS29160	DQQ08_RS28080	283	Plasmid	Plasmid; P-P
CYE02_RS29160	BKY56_RS28290	283	Plasmid	Plasmid; P-P
D4N21_RS28350	D4N21_RS28350	179	Plasmid	Plasmid
D4N21_RS28350	CO233_RS28750	179	Plasmid	Plasmid
L3107_RS12505	L3107_RS12505	55	Plasmid	Plasmid
L3107_RS12505	LCK_RS09120	55	Plasmid	Plasmid
L3107_RS12505	A9176_RS08450	55	Plasmid	Plasmid
L3107_RS12505	LLUC06_RS13195	55	Plasmid	Plasmid
At12D1_RS25780	At12D1_RS25780	3	Plasmid	Plasmid
At12D1_RS25780	MAFF_RS36190	3	Plasmid	Plasmid
A9174_RS34280	A9174_RS34280	28	Plasmid	Plasmid
ASA_RS22580	ASA_RS22580	258	Plasmid	Plasmid; P-P
ASA_RS22580	CE463_RS00210	258	Plasmid	Plasmid; P-P
ASA_RS22580	CU052_RS28280	258	Plasmid	Plasmid; P-P
ASA_RS22580	AL539_RS00105	258	Plasmid	Plasmid; P-P
AYN42_RS30700	AYN42_RS30700	48	Plasmid	Plasmid
AM404_RS29180	AM404_RS29180	1401	Plasmid	Plasmid; P-P
AM404_RS29180	EEL44_RS06235	1401	Plasmid	Plasmid; P-P
AM404_RS29180	DPF84_RS24375	1401	Plasmid	Plasmid; P-P
AM404_RS29180	CFSAN002069_RS00415	1401	Plasmid	Plasmid; P-P
AM404_RS29180	C3F34_RS19845	1401	Plasmid	Plasmid; P-P
AM404_RS29180	SM215186_RS25195	1401	Plasmid	Plasmid; P-P
AM404_RS29180	SM223186_RS00755	1401	Plasmid	Plasmid; P-P
AM404_RS29180	C5C01_RS24555	1401	Plasmid	Plasmid; P-P
AM404_RS29180	SM221186_RS25675	1401	Plasmid	Plasmid; P-P
AM404_RS29180	EOS97_RS25240	1401	Plasmid	Plasmid; P-P
AM404_RS29180	CA593_RS27140	1401	Plasmid	Plasmid; P-P
AM404_RS29180	EAEROS_RS00830	1401	Plasmid	Plasmid; P-P
AM404_RS29180	SM220186_RS25195	1401	Plasmid	Plasmid; P-P
AM404_RS29180	SM213186_RS00755	1401	Plasmid	Plasmid; P-P
AM404_RS29180	SM252186_RS00755	1401	Plasmid	Plasmid; P-P
AM404_RS29180	SM204186_RS00755	1401	Plasmid	Plasmid; P-P
AM404_RS29180	SM210186_RS25235	1401	Plasmid	Plasmid; P-P
AM404_RS29180	SM201186_RS00760	1401	Plasmid	Plasmid; P-P
AM404_RS29180	A9K64_RS25440	1401	Plasmid	Plasmid; P-P
AM404_RS29180	CPZ97_RS24650	1401	Plasmid	Plasmid; P-P
AM404_RS29180	SM207186_RS00755	1401	Plasmid	Plasmid; P-P
AM404_RS29180	SM217186_RS00755	1401	Plasmid	Plasmid; P-P
AM404_RS29180	CA270_RS26865	1401	Plasmid	Plasmid; P-P
AM404_RS29180	B9W17_RS24795	1401	Plasmid	Plasmid; P-P
AM404_RS29180	ASA_RS22270	1401	Plasmid	Plasmid; P-P
AM404_RS29180	CCF14_RS25965	1401	Plasmid	Plasmid; P-P
AM404_RS29180	AQL34_RS25700	1401	Plasmid	Plasmid; P-P
AM404_RS29180	CPZ97_RS24240	1401	Plasmid	Plasmid; P-P
AM404_RS29180	AS587_RS00365	1401	Plasmid	Plasmid; P-P
AM404_RS29180	SM224186_RS00755	1401	Plasmid	Plasmid; P-P
AM404_RS29180	AW46_RS22705	1401	Plasmid	Plasmid; P-P
AM404_RS29180	WM92_RS26970	1401	Plasmid	Plasmid; P-P
AM404_RS29180	SM214186_RS25195	1401	Plasmid	Plasmid; P-P
AM404_RS29180	DUT84_RS27375	1401	Plasmid	Plasmid; P-P
AM404_RS29180	AS586_RS00210	1401	Plasmid	Plasmid; P-P
AM404_RS29180	SM219186_RS00755	1401	Plasmid	Plasmid; P-P
AM404_RS29180	SM212186_RS00755	1401	Plasmid	Plasmid; P-P
AM404_RS29180	BFQ28_RS25380	1401	Plasmid	Plasmid; P-P
AM404_RS29180	CHE86_RS24610	1401	Plasmid	Plasmid; P-P
AM404_RS29180	SM208186_RS00755	1401	Plasmid	Plasmid; P-P
AM404_RS29180	SM203186_RS00755	1401	Plasmid	Plasmid; P-P
AM404_RS29180	CEP98_RS25480	1401	Plasmid	Plasmid; P-P
AM404_RS29180	EHF42_RS27335	1401	Plasmid	Plasmid; P-P
AM404_RS29180	SM202186_RS00755	1401	Plasmid	Plasmid; P-P
AM404_RS29180	SM206186_RS00750	1401	Plasmid	Plasmid; P-P
AM404_RS29180	SM218186_RS24895	1401	Plasmid	Plasmid; P-P
AM404_RS29180	EAG7_RS26135	1401	Plasmid	Plasmid; P-P
AM404_RS29180	Y979_RS24975	1401	Plasmid	Plasmid; P-P
AM404_RS29180	CR538_RS27085	1401	Plasmid	Plasmid; P-P
AM404_RS29180	BVA04_RS26020	1401	Plasmid	Plasmid; P-P
AM404_RS29180	C3K24_RS26505	1401	Plasmid	Plasmid; P-P
AM404_RS29180	RG38_RS25765	1401	Plasmid	Plasmid; P-P
AM404_RS29180	CS949_RS26130	1401	Plasmid	Plasmid; P-P
AM404_RS29180	D9V54_RS23395	1401	Plasmid	Plasmid; P-P
AM404_RS29180	EBF18_RS01640	1401	Plasmid	Plasmid; P-P
AM404_RS29180	CXB56_RS02035	1401	Plasmid	Plasmid; P-P
AM404_RS29180	CSC06_RS01415	1401	Plasmid	Plasmid; P-P
AM404_RS29180	SHEWANA3_RS22605	1401	Plasmid	Plasmid; P-P
AM404_RS29180	MS7884_RS24525	1401	Plasmid	Plasmid; P-P
AM404_RS29180	CSC02_RS24335	1401	Plasmid	Plasmid; P-P
AM404_RS29180	AM428_RS30365	1401	Plasmid	Plasmid; P-P
AM404_RS29180	CSC13_RS00290	1401	Plasmid	Plasmid; P-P
AM404_RS29180	CHE19_RS26270	1401	Plasmid	Plasmid; P-P
AM404_RS29180	C3Z06_RS30660	1401	Plasmid	Plasmid; P-P
AM404_RS29180	CAP2UW1_RS23295	1401	Plasmid	Plasmid; P-P
AM404_RS29180	RMET_RS30300	1401	Plasmid	Plasmid; P-P
AM404_RS29180	FH42_RS27395	1401	Plasmid	Plasmid; P-P
AM404_RS29180	CAP2UW1_RS22990	1401	Plasmid	Plasmid; P-P
AM404_RS29180	CHD68_RS24115	1401	Plasmid	Plasmid; P-P
AM404_RS29180	CHR29_RS27950	1401	Plasmid	Plasmid; P-P
AM404_RS29180	LI62_RS24365	1401	Plasmid	Plasmid; P-P
AM404_RS29180	ECNIH3_RS23325	1401	Plasmid	Plasmid; P-P
AM404_RS29180	AXA59_RS24475	1401	Plasmid	Plasmid; P-P
AM404_RS29180	CAP2UW1_RS22880	1401	Plasmid	Plasmid; P-P
AM404_RS29180	AB180_RS01815	1401	Plasmid	Plasmid; P-P
AM404_RS29180	kpn2146_RS28655	1401	Plasmid	Plasmid; P-P
AM404_RS29180	AB182_RS02805	1401	Plasmid	Plasmid; P-P
AM404_RS29180	CSB90_RS35225	1401	Plasmid	Plasmid; P-P
AM404_RS29180	C2U43_RS27115	1401	Plasmid	Plasmid; P-P
AM404_RS29180	CE141_RS26270	1401	Plasmid	Plasmid; P-P
AM404_RS29180	ECSMS35_RS25525	1401	Plasmid	Plasmid; P-P
AM404_RS29180	C6651_RS25270	1401	Plasmid	Plasmid; P-P
AM404_RS29180	DL890_RS29205	1401	Plasmid	Plasmid; P-P
AM404_RS29180	BOC44_RS22215	1401	Plasmid	Plasmid; P-P
AM404_RS29180	C3483_RS29250	1401	Plasmid	Plasmid; P-P
AM404_RS29180	C6M02_RS00875	1401	Plasmid	Plasmid; P-P
AM404_RS29180	CAP31_RS14590	1401	Plasmid	Plasmid; P-P
AM404_RS29180	BEN53_RS25480	1401	Plasmid	Plasmid; P-P
AM404_RS29180	CU077_RS25060	1401	Plasmid	Plasmid; P-P
AM404_RS29180	ALIDE_RS22865	1401	Plasmid	Plasmid; P-P
AM404_RS29180	C3Z06_RS31900	1401	Plasmid	Plasmid; P-P
AM404_RS29180	RMET_RS31045	1401	Plasmid	Plasmid; P-P
AM404_RS29180	DVA44_RS24685	1401	Plasmid	Plasmid; P-P
AM404_RS29180	C7D56_RS26095	1401	Plasmid	Plasmid; P-P
AM404_RS29180	AB181_RS01485	1401	P-P	Plasmid; P-P
AM404_RS29180	A5904_RS15035	1401	Plasmid	Plasmid; P-P
AM404_RS29180	AGF18_RS31140	1401	Plasmid	Plasmid; P-P
AM404_RS29180	AM385_RS27235	1401	Plasmid	Plasmid; P-P
AM404_RS29180	ABY62_RS00405	1401	Plasmid	Plasmid; P-P
AM404_RS29180	ABY65_RS00585	1401	Plasmid	Plasmid; P-P
AM404_RS29180	AB284_RS00675	1401	Plasmid	Plasmid; P-P
AM404_RS29180	C2U46_RS32230	1401	Plasmid	Plasmid; P-P
AM404_RS29180	BKL84_RS28300	1401	Plasmid	Plasmid; P-P
AM404_RS29180	ESA_RS20535	1401	Plasmid	Plasmid; P-P
AM404_RS29180	LI67_RS24600	1401	Plasmid	Plasmid; P-P
AM404_RS29180	ABY64_RS00530	1401	Plasmid	Plasmid; P-P
AM404_RS29180	AB285_RS00580	1401	Plasmid	Plasmid; P-P
AM404_RS29180	C9J89_RS27175	1401	Plasmid	Plasmid; P-P
AM404_RS29180	BFC21_RS26505	1401	Plasmid	Plasmid; P-P
AM404_RS29180	VRUMOI_RS18195	1401	Plasmid	Plasmid; P-P
AM404_RS29180	TMZ1T_RS19875	1401	Plasmid	Plasmid; P-P
AM404_RS29180	EGY04_RS00990	1401	Plasmid	Plasmid; P-P
AM404_RS29180	CSC02_RS26295	1401	Plasmid	Plasmid; P-P
AM404_RS29180	DBR08_RS23580	1401	Plasmid	Plasmid; P-P
AM404_RS29180	AXA59_RS26835	1401	Plasmid	Plasmid; P-P
AM404_RS29180	AM366_RS26355	1401	Plasmid	Plasmid; P-P
AM404_RS29180	C6648_RS26460	1401	Plasmid	Plasmid; P-P
AM404_RS29180	E4625_RS24405	1401	Plasmid	Plasmid; P-P
AM404_RS29180	A8C11_RS00845	1401	Plasmid	Plasmid; P-P
AM404_RS29180	C6M02_RS02075	1401	Plasmid	Plasmid; P-P
AM404_RS29180	AM403_RS20790	1401	Plasmid	Plasmid; P-P
AM404_RS29180	CSC22_RS27415	1401	Plasmid	Plasmid; P-P
AM404_RS29180	Q770_RS27540	1401	Plasmid	Plasmid; P-P
AM404_RS29180	CE636_RS01360	1401	Plasmid	Plasmid; P-P
AM404_RS29180	AM448_RS24205	1401	Plasmid	Plasmid; P-P
AM404_RS29180	AXA58_RS30675	1401	Plasmid	Plasmid; P-P
AM404_RS29180	SNSL254_RS00720	1401	Plasmid	Plasmid; P-P
AM404_RS29180	AM434_RS26995	1401	Plasmid	Plasmid; P-P
AM404_RS29180	AM395_RS27940	1401	Plasmid	Plasmid; P-P
AM404_RS29180	AW51_RS23480	1401	Plasmid	Plasmid; P-P
AM404_RS29180	CSC21_RS24485	1401	Plasmid	Plasmid; P-P
AM404_RS29180	EYB55_RS26925	1401	Plasmid	Plasmid; P-P
AM404_RS29180	AM375_RS00460	1401	Plasmid	Plasmid; P-P
AM404_RS29180	AXA51_RS24905	1401	Plasmid	Plasmid; P-P
AM404_RS29180	MS6198_RS26120	1401	Plasmid	Plasmid; P-P
AM404_RS29180	AXA56_RS24575	1401	Plasmid	Plasmid; P-P
AM404_RS29180	DNA64_RS24270	1401	Plasmid	Plasmid; P-P
AM404_RS29180	UMNK88_RS29050	1401	Plasmid	Plasmid; P-P
AM404_RS29180	ECONIH1_RS27780	1401	Plasmid	Plasmid; P-P
AM404_RS29180	AM447_RS26540	1401	Plasmid	Plasmid; P-P
AM404_RS29180	D0887_RS28980	1401	Plasmid	Plasmid; P-P
AM404_RS29180	C3F40_RS30475	1401	Plasmid	Plasmid; P-P
AM404_RS29180	D3W53_RS24825	1401	Plasmid	Plasmid; P-P
AM404_RS29180	AN966_RS27865	1401	Plasmid	Plasmid; P-P
AM404_RS29180	AM400_RS01185	1401	Plasmid	Plasmid; P-P
AM404_RS29180	EJC76_RS01315	1401	Plasmid	Plasmid; P-P
AM404_RS29180	AM461_RS20085	1401	Plasmid	Plasmid; P-P
AM404_RS29180	STY_RS24360	1401	Plasmid	Plasmid; P-P
AM404_RS29180	C2U48_RS30360	1401	Plasmid	Plasmid; P-P
AM404_RS29180	A225_RS29310	1401	Plasmid	Plasmid; P-P
AM404_RS29180	A6P37_RS29260	1401	Plasmid	Plasmid; P-P
AM404_RS29180	AM365_RS26630	1401	Plasmid	Plasmid; P-P
AM404_RS29180	D5F99_RS25225	1401	Plasmid	Plasmid; P-P
AM404_RS29180	C2U41_RS27245	1401	Plasmid	Plasmid; P-P
AM404_RS29180	WM43_RS21880	1401	Plasmid	Plasmid; P-P
AM404_RS29180	AXA52_RS26495	1401	Plasmid	Plasmid; P-P
AM404_RS29180	AM455_RS26720	1401	Plasmid	Plasmid; P-P
AM404_RS29180	EX353_RS29135	1401	Plasmid	Plasmid; P-P
AM404_RS29180	C2U53_RS02860	1401	Plasmid	Plasmid; P-P
AM404_RS29180	DL890_RS28460	1401	Plasmid	Plasmid; P-P
AM404_RS29180	AM405_RS19495	1401	Plasmid	Plasmid; P-P
AM404_RS29180	C2U42_RS02500	1401	Plasmid	Plasmid; P-P
AM404_RS29180	AM390_RS27425	1401	Plasmid	Plasmid; P-P
AM404_RS29180	CEV20_RS01185	1401	Plasmid	Plasmid; P-P
AM404_RS29180	D5079_RS26995	1401	Plasmid	Plasmid; P-P
AM404_RS29180	NEUT_RS13005	1401	Plasmid	Plasmid; P-P
AM404_RS29180	TK34_RS22590	1401	P-P	Plasmid; P-P
AM404_RS29180	B8F96_RS27240	1401	Plasmid	Plasmid; P-P
AM404_RS29180	AM374_RS00250	1401	Plasmid	Plasmid; P-P
AM404_RS29180	C7D56_RS27060	1401	Plasmid	Plasmid; P-P
AM404_RS29180	KONIH1_RS30360	1401	Plasmid	Plasmid; P-P
AM404_RS29180	A6D68_RS29720	1401	Plasmid	Plasmid; P-P
AM404_RS29180	DWB25_RS27295	1401	Plasmid	Plasmid; P-P
AM404_RS29180	CHC10_RS27385	1401	Plasmid	Plasmid; P-P
AM404_RS29180	CfB38_RS26455	1401	Plasmid	Plasmid; P-P
AM404_RS29180	EN18_RS19865	1401	Plasmid	Plasmid; P-P
AM404_RS29180	EH202_RS27800	1401	Plasmid	Plasmid; P-P
AM404_RS29180	BE963_RS02390	1401	P-P	Plasmid; P-P
AM404_RS29180	AM367_RS30015	1401	P-P	Plasmid; P-P
AM404_RS29180	CTI69_RS27740	1401	Plasmid	Plasmid; P-P
AM404_RS29180	CTI74_RS27760	1401	Plasmid	Plasmid; P-P
AM404_RS29180	CTI62_RS27595	1401	Plasmid	Plasmid; P-P
AM404_RS29180	CTI68_RS27750	1401	Plasmid	Plasmid; P-P
AM404_RS29180	CXB25_RS27835	1401	P-P	Plasmid; P-P
AM404_RS29180	CXB24_RS27815	1401	P-P	Plasmid; P-P
AM404_RS29180	CXB26_RS27850	1401	P-P	Plasmid; P-P
AM404_RS29180	CCZ27_RS22855	1401	Plasmid	Plasmid; P-P
AM404_RS29180	CYD94_RS23720	1401	Plasmid	Plasmid; P-P
AM404_RS29180	CFM90_RS27050	1401	Plasmid	Plasmid; P-P
AM404_RS29180	CFM90_RS18545	1401	Plasmid	Plasmid; P-P
AM404_RS29180	XJ28_RS30960	1401	Plasmid	Plasmid; P-P
AM404_RS29180	PSPTO_RS29510	1401	Plasmid	Plasmid; P-P
AM404_RS29180	CE462_RS00820	1401	Plasmid	Plasmid; P-P
AM404_RS29180	CE456_RS01440	1401	Plasmid	Plasmid; P-P
AM404_RS29180	BHG40_RS23130	1401	Plasmid	Plasmid; P-P
AM404_RS29180	CE456_RS01870	1401	Plasmid	Plasmid; P-P
AM404_RS29180	CE462_RS00330	1401	Plasmid	Plasmid; P-P
AM404_RS29180	CE463_RS01945	1401	Plasmid	Plasmid; P-P
AM404_RS29180	CE463_RS01195	1401	Plasmid	Plasmid; P-P
BYI23_RS40430	BYI23_RS40430	4	Plasmid	Plasmid
AMC90_RS31135	AMC90_RS31135	118	Plasmid	Plasmid
AMC90_RS31135	AMC86_RS31110	118	Plasmid	Plasmid
AMC90_RS31135	AMC78_RS31520	118	Plasmid	Plasmid
AMC90_RS31135	AMC83_RS32365	118	Plasmid	Plasmid
AMC90_RS31135	AMK00_RS30345	118	Plasmid	Plasmid
AMC90_RS31135	AMJ99_RS30760	118	Plasmid	Plasmid
AMC90_RS31135	AMK03_RS31100	118	Plasmid	Plasmid
AMC90_RS31135	NXC14_RS32130	118	Plasmid	Plasmid
AMC90_RS31135	AMJ96_RS30660	118	Plasmid	Plasmid
AMC90_RS31135	AMJ98_RS31100	118	Plasmid	Plasmid
AMC90_RS31135	AMK04_RS30745	118	Plasmid	Plasmid
AMC90_RS31135	AMK01_RS30350	118	Plasmid	Plasmid
AMC90_RS31135	RLV_RS06225	118	Plasmid	Plasmid
AMC90_RS31135	DLJ82_RS29690	118	Plasmid	Plasmid
AMC90_RS31135	CHR56_RS30675	118	Plasmid	Plasmid
AMC90_RS31135	CUJ84_RS26180	118	Plasmid	Plasmid
AMC90_RS31135	KIM5_RS31220	118	Plasmid	Plasmid
AMC90_RS31135	CO657_RS31400	118	Plasmid	Plasmid
AMC90_RS31135	At1D1460_RS25330	118	Plasmid	Plasmid
AMC90_RS31135	XAUT_RS25785	118	Plasmid	Plasmid
AMC90_RS31135	AB395_RS32920	118	Plasmid	Plasmid
AMC90_RS31135	CDO28_RS24140	118	Plasmid	Plasmid
AMC90_RS31135	BWO90_RS03245	118	Plasmid	Plasmid
AMC90_RS31135	BWO76_RS03365	118	Plasmid	Plasmid
AMC90_RS31135	CDO31_RS26565	118	Plasmid	Plasmid
AMC90_RS31135	CDO29_RS21410	118	Plasmid	Plasmid
AMC90_RS31135	CCGE525_RS26600	118	Plasmid	Plasmid
AMC90_RS31135	SM2011_RS03595	118	Plasmid	Plasmid
AMC90_RS31135	DU99_RS21630	118	Plasmid	Plasmid
AMC90_RS31135	CDO30_RS25135	118	Plasmid	Plasmid
AMC90_RS31135	SM_RS28260	118	Plasmid	Plasmid
AMC90_RS31135	C770_RS38660	118	Plasmid	Plasmid
AMC90_RS31135	SAMCFNEI73_RS29610	118	Plasmid	Plasmid
AMC90_RS31135	CDO27_RS24945	118	Plasmid	Plasmid
AMC90_RS31135	BN406_RS23250	118	Plasmid	Plasmid
AMC90_RS31135	SAMCCGM7_RS25760	118	Plasmid	Plasmid
AMC90_RS31135	FA04_RS24530	118	Plasmid	Plasmid
AMC90_RS31135	SF83666_RS22550	118	Plasmid	Plasmid
AMC90_RS31135	AB395_RS27180	118	Plasmid	Plasmid
AMC90_RS31135	AOX55_RS23935	118	Plasmid	Plasmid
AMC90_RS31135	NGR_RS04885	118	Plasmid	Plasmid
kpn2146_RS28335	kpn2146_RS28335	177	Plasmid	Plasmid; P-P
kpn2146_RS28335	CU081_RS24955	177	Plasmid	Plasmid; P-P
kpn2146_RS28335	AM399_RS26835	177	P-P	Plasmid; P-P
kpn2146_RS28335	AM400_RS02390	177	Plasmid	Plasmid; P-P
kpn2146_RS28335	AM445_RS28845	177	Plasmid	Plasmid; P-P
kpn2146_RS28335	BU813_RS27890	177	Plasmid	Plasmid; P-P
kpn2146_RS28335	AM390_RS30305	177	Plasmid	Plasmid; P-P
kpn2146_RS28335	A8C02_RS27860	177	Plasmid	Plasmid; P-P
kpn2146_RS28335	Q770_RS28495	177	Plasmid	Plasmid; P-P
kpn2146_RS28335	A8C11_RS00280	177	Plasmid	Plasmid; P-P
kpn2146_RS28335	CY656_RS27600	177	Plasmid	Plasmid; P-P
kpn2146_RS28335	CEV20_RS00730	177	Plasmid	Plasmid; P-P
kpn2146_RS28335	WM86_RS26375	177	P-P	Plasmid; P-P
kpn2146_RS28335	AM392_RS26760	177	P-P	Plasmid; P-P
kpn2146_RS28335	BU813_RS29035	177	Plasmid	Plasmid; P-P
kpn2146_RS28335	CXB56_RS00240	177	P-P	Plasmid; P-P
kpn2146_RS28335	AM428_RS28870	177	Plasmid	Plasmid; P-P
kpn2146_RS28335	AM389_RS27775	177	Plasmid	Plasmid; P-P
kpn2146_RS28335	AM389_RS27175	177	Plasmid	Plasmid; P-P
kpn2146_RS28335	KPNJ1_RS27180	177	Plasmid	Plasmid; P-P
kpn2146_RS28335	BE957_RS01695	177	Plasmid	Plasmid; P-P
kpn2146_RS28335	AM390_RS27710	177	Plasmid	Plasmid; P-P
kpn2146_RS28335	AM365_RS27365	177	Plasmid	Plasmid; P-P
kpn2146_RS28335	AM388_RS27450	177	Plasmid	Plasmid; P-P
EH202_RS27755	EH202_RS27755	339	Plasmid	Plasmid; P-P
EH202_RS27755	C3F40_RS29685	339	Plasmid	Plasmid; P-P
EH202_RS27755	CR539_RS25425	339	Plasmid	Plasmid; P-P
EH202_RS27755	D0887_RS28145	339	Plasmid	Plasmid; P-P
K788_RS36705	K788_RS36705	112	Plasmid	Plasmid
K788_RS36705	AN416_RS32910	112	Plasmid	Plasmid
K788_RS36705	BPHY_RS28335	112	Plasmid	Plasmid
AM404_RS29180	AM359_RS00390	1401	Plasmid	Plasmid; P-P
AM404_RS29180	C7X15_RS25795	1401	Plasmid	Plasmid; P-P
AM404_RS29180	CR230_RS27140	1401	Plasmid	Plasmid; P-P
AM404_RS29180	A8N26_RS28080	1401	Plasmid	Plasmid; P-P
AM404_RS29180	AM367_RS28680	1401	Plasmid	Plasmid; P-P
AM404_RS29180	RG39_RS25170	1401	Plasmid	Plasmid; P-P
AM404_RS29180	CRN69_RS27955	1401	Plasmid	Plasmid; P-P
AM404_RS29180	CPZ03_RS25970	1401	Plasmid	Plasmid; P-P
AM404_RS29180	AM360_RS28300	1401	Plasmid	Plasmid; P-P
AM404_RS29180	CSB98_RS27885	1401	Plasmid	Plasmid; P-P
AM404_RS29180	PPECC33_RS25460	1401	Plasmid	Plasmid; P-P
AM404_RS29180	B9G35_RS28440	1401	Plasmid	Plasmid; P-P
AM404_RS29180	AM445_RS27400	1401	Plasmid	Plasmid; P-P
AM404_RS29180	AN205_RS25565	1401	Plasmid	Plasmid; P-P
AM404_RS29180	KPNIH24_RS28290	1401	Plasmid	Plasmid; P-P
AM404_RS29180	CYM74_RS24080	1401	Plasmid	Plasmid; P-P
AM404_RS29180	BTE51_RS00365	1401	Plasmid	Plasmid; P-P
AM404_RS29180	AM477_RS28110	1401	Plasmid	Plasmid; P-P
AM404_RS29180	CSC25_RS28815	1401	Plasmid	Plasmid; P-P
AM404_RS29180	AM426_RS27815	1401	Plasmid	Plasmid; P-P
AM404_RS29180	RG36_RS26395	1401	Plasmid	Plasmid; P-P
AM404_RS29180	BH100B_RS26375	1401	Plasmid	Plasmid; P-P
AM404_RS29180	KPNIH32_RS29440	1401	Plasmid	Plasmid; P-P
AM404_RS29180	AGG69_RS01325	1401	Plasmid	Plasmid; P-P
AM404_RS29180	AM376_RS01110	1401	Plasmid	Plasmid; P-P
AM404_RS29180	AM390_RS28485	1401	Plasmid	Plasmid; P-P
AM404_RS29180	KPNIH10_RS27565	1401	P-P	Plasmid; P-P
AM404_RS29180	CDW44_RS25920	1401	Plasmid	Plasmid; P-P
AM404_RS29180	B8F96_RS29025	1401	Plasmid	Plasmid; P-P
AM404_RS29180	BTE52_RS29005	1401	Plasmid	Plasmid; P-P
AM404_RS29180	CSC00_RS28495	1401	Plasmid	Plasmid; P-P
AM404_RS29180	BTE50_RS00155	1401	Plasmid	Plasmid; P-P
AM404_RS29180	CWQ24_RS28250	1401	Plasmid	Plasmid; P-P
AM404_RS29180	AM362_RS27385	1401	Plasmid	Plasmid; P-P
AM404_RS29180	RR31_RS24120	1401	Plasmid	Plasmid; P-P
AM404_RS29180	LI86_RS26805	1401	Plasmid	Plasmid; P-P
AM404_RS29180	AM447_RS28925	1401	Plasmid	Plasmid; P-P
AM404_RS29180	CSB99_RS28120	1401	Plasmid	Plasmid; P-P
AM404_RS29180	KPNIH1_RS27570	1401	P-P	Plasmid; P-P
AM404_RS29180	EW042_RS27650	1401	Plasmid	Plasmid; P-P
AM404_RS29180	CI103_RS26990	1401	Plasmid	Plasmid; P-P
AM404_RS29180	A6D68_RS27775	1401	Plasmid	Plasmid; P-P
AM404_RS29180	B9W17_RS23980	1401	Plasmid	Plasmid; P-P
AM404_RS29180	CHC58_RS24860	1401	Plasmid	Plasmid; P-P
AM404_RS29180	DBA32_RS23630	1401	Plasmid	Plasmid; P-P
AM404_RS29180	DWB25_RS24945	1401	Plasmid	Plasmid; P-P
AM404_RS29180	AM393_RS29055	1401	Plasmid	Plasmid; P-P
AM404_RS29180	CFE2614_RS26535	1401	Plasmid	Plasmid; P-P
AM404_RS29180	CAY63_RS01380	1401	Plasmid	Plasmid; P-P
AM404_RS29180	DVJ73_RS02440	1401	Plasmid	Plasmid; P-P
AM404_RS29180	B7D38_RS01055	1401	Plasmid	Plasmid; P-P
AM404_RS29180	DVJ72_RS28200	1401	Plasmid	Plasmid; P-P
AM404_RS29180	CXZ11_RS27900	1401	Plasmid	Plasmid; P-P
AM404_RS29180	CEA76_RS28855	1401	Plasmid	Plasmid; P-P
AM404_RS29180	DCD52_RS01305	1401	Plasmid	Plasmid; P-P
AM404_RS29180	BT120_RS01215	1401	Plasmid	Plasmid; P-P
AM404_RS29180	CAY64_RS01010	1401	Plasmid	Plasmid; P-P
AM404_RS29180	CYE02_RS30430	1401	Plasmid	Plasmid; P-P
AM404_RS29180	CRN70_RS29030	1401	Plasmid	Plasmid; P-P
AM404_RS29180	CLQ99_RS28585	1401	Plasmid	Plasmid; P-P
AM404_RS29180	CWQ24_RS31290	1401	Plasmid	Plasmid; P-P
AM404_RS29180	EX353_RS29535	1401	Plasmid	Plasmid; P-P
AM404_RS29180	B8O09_RS28770	1401	Plasmid	Plasmid; P-P
AM404_RS29180	AM454_RS29315	1401	Plasmid	Plasmid; P-P
AM404_RS29180	CR230_RS27900	1401	Plasmid	Plasmid; P-P
AM404_RS29180	AM426_RS29295	1401	Plasmid	Plasmid; P-P
AM404_RS29180	CSC12_RS31675	1401	Plasmid	Plasmid; P-P
AM404_RS29180	AM394_RS31085	1401	Plasmid	Plasmid; P-P
AM404_RS29180	EGY08_RS00160	1401	Plasmid	Plasmid; P-P
AM404_RS29180	AM384_RS25880	1401	Plasmid	Plasmid; P-P
AM404_RS29180	B5G58_RS30600	1401	Plasmid	Plasmid; P-P
AM404_RS29180	KPNIH27_RS29465	1401	Plasmid	Plasmid; P-P
AM404_RS29180	B5G58_RS27480	1401	Plasmid	Plasmid; P-P
AM404_RS29180	C2U50_RS02335	1401	Plasmid	Plasmid; P-P
AM404_RS29180	BZY74_RS25285	1401	Plasmid	Plasmid; P-P
AM404_RS29180	CUC46_RS24615	1401	Plasmid	Plasmid; P-P
AM404_RS29180	AGF18_RS29305	1401	Plasmid	Plasmid; P-P
AM404_RS29180	CXR17_RS23580	1401	Plasmid	Plasmid; P-P
AM404_RS29180	APECO1_RS27115	1401	Plasmid	Plasmid; P-P
AM404_RS29180	AB184_RS01615	1401	Plasmid	Plasmid; P-P
AM404_RS29180	AB181_RS01105	1401	Plasmid	Plasmid; P-P
AM404_RS29180	CEQ13_RS01050	1401	Plasmid	Plasmid; P-P
AM404_RS29180	AM349_RS24310	1401	Plasmid	Plasmid; P-P
AM404_RS29180	C2D60_RS25900	1401	Plasmid	Plasmid; P-P
AM404_RS29180	DTN91_RS27435	1401	Plasmid	Plasmid; P-P
AM404_RS29180	B7D34_RS01390	1401	Plasmid	Plasmid; P-P
AM404_RS29180	SGH10_RS27380	1401	Plasmid	Plasmid; P-P
AM404_RS29180	RJF9_RS27565	1401	Plasmid	Plasmid; P-P
AM404_RS29180	EHV09_RS27115	1401	Plasmid	Plasmid; P-P
AM404_RS29180	EL132_RS00560	1401	Plasmid	Plasmid; P-P
AM404_RS29180	C2M15_RS26465	1401	Plasmid	Plasmid; P-P
AM404_RS29180	ENZ43_RS00585	1401	Plasmid	Plasmid; P-P
AM404_RS29180	BB788_RS27240	1401	Plasmid	Plasmid; P-P
AM404_RS29180	RJF2_RS26080	1401	Plasmid	Plasmid; P-P
AM404_RS29180	KPN2242_RS26490	1401	Plasmid	Plasmid; P-P
AM404_RS29180	C3483_RS26765	1401	Plasmid	Plasmid; P-P
AM404_RS29180	CTM43_RS27115	1401	Plasmid	Plasmid; P-P
AM404_RS29180	RJA_RS28130	1401	Plasmid	Plasmid; P-P
AM404_RS29180	KP1_RS26220	1401	Plasmid	Plasmid; P-P
AM404_RS29180	ES964_RS27860	1401	Plasmid	Plasmid; P-P
AM404_RS29180	CLQ72_RS02500	1401	Plasmid	Plasmid; P-P
AM404_RS29180	DV026_RS26655	1401	Plasmid	Plasmid; P-P
AM404_RS29180	SEEPO729_RS22820	1401	Plasmid	Plasmid; P-P
AM404_RS29180	BCV49_RS26850	1401	Plasmid	Plasmid; P-P
AM404_RS29180	C3F39_RS31185	1401	Plasmid	Plasmid; P-P
AM404_RS29180	AB182_RS01680	1401	Plasmid	Plasmid; P-P
RTCIAT899_RS21975	RTCIAT899_RS21975	65	Plasmid	Plasmid
RTCIAT899_RS21975	CCGE531_RS32410	65	Plasmid	Plasmid
RTCIAT899_RS21975	CCGE532_RS31595	65	Plasmid	Plasmid
RTCIAT899_RS21975	CCGE525_RS36290	65	Plasmid	Plasmid
RTCIAT899_RS21975	IE4872_RS23365	65	Plasmid	Plasmid
RTCIAT899_RS21975	REMIM1_RS27240	65	Plasmid	Plasmid
RTCIAT899_RS21975	NXC12_RS27945	65	Plasmid	Plasmid
RTCIAT899_RS21975	NXC14_RS23920	65	Plasmid	Plasmid
DCD52_RS00725	DCD52_RS00725	861	Plasmid	Plasmid; P-P
DCD52_RS00725	CEA75_RS01040	861	Plasmid	Plasmid; P-P
ADZZY_53	ADZZY_53	13	Phage	Phage; P-P
ADZZY_53	Che12p53	13	Phage	Phage; P-P
ADZZY_53	O153_gp54	13	P-P	Phage; P-P
ADZZY_53	A321_gp47	13	Phage	Phage; P-P
ADZZY_53	PBI_L5_50	13	Phage	Phage; P-P
AM571_RS22660	AM571_RS22660	89	Plasmid	Plasmid
AM571_RS22660	ATU_RS23465	89	Plasmid	Plasmid
AM571_RS22660	At1D1460_RS27380	89	Plasmid	Plasmid
AM571_RS22660	CO657_RS23645	89	Plasmid	Plasmid
AM571_RS22660	NCHU2750_RS28510	89	Plasmid	Plasmid
AM571_RS22660	ARAD_RS31485	89	Plasmid	Plasmid
AM571_RS22660	At12D1_RS25730	89	Plasmid	Plasmid
AM571_RS22660	NCHU2750_RS27260	89	Plasmid	Plasmid
AM571_RS22660	CHY08_RS27345	89	Plasmid	Plasmid
AM571_RS22660	SAMCCGM7_RS21360	89	Plasmid	Plasmid
AM571_RS22660	SAMCFNEI73_RS21390	89	Plasmid	Plasmid
AM571_RS22660	RLV_RS00175	89	Plasmid	Plasmid
AM571_RS22660	REMIM1_RS23395	89	Plasmid	Plasmid
AM571_RS22660	RLEG12_RS26285	89	Plasmid	Plasmid
AM571_RS22660	shn_RS31180	89	Plasmid	Plasmid
AM571_RS22660	CKA34_RS21440	89	Plasmid	Plasmid
AM571_RS22660	REMIM1_RS34020	89	Plasmid	Plasmid
AM571_RS22660	NXC12_RS29220	89	Plasmid	Plasmid
AM571_RS22660	RLEG_RS30875	89	Plasmid	Plasmid
AM571_RS22660	CUJ84_RS30855	89	Plasmid	Plasmid
AM571_RS22660	AMC87_RS31190	89	Plasmid	Plasmid
AM571_RS22660	IE4803_RS30300	89	Plasmid	Plasmid
AM571_RS22660	KIM5_RS30750	89	Plasmid	Plasmid
AM571_RS22660	NXC14_RS31415	89	Plasmid	Plasmid
AM571_RS22660	AMC84_RS30925	89	Plasmid	Plasmid
AM571_RS22660	AMC83_RS31435	89	Plasmid	Plasmid
AM571_RS22660	AMC82_RS30920	89	Plasmid	Plasmid
AM571_RS22660	AMC79_RS30920	89	Plasmid	Plasmid
AM571_RS22660	AMC89_RS30910	89	Plasmid	Plasmid
AM571_RS22660	RLEG2_RS25805	89	Plasmid	Plasmid
AM571_RS22660	C770_RS40055	89	Plasmid	Plasmid
AM571_RS22660	CDO27_RS25670	89	Plasmid	Plasmid
AM571_RS22660	CDO29_RS22040	89	Plasmid	Plasmid
AM571_RS22660	BN406_RS22525	89	Plasmid	Plasmid
AM571_RS22660	CO657_RS36440	89	Plasmid	Plasmid
AM571_RS22660	CDO22_RS20295	89	Plasmid	Plasmid
AM571_RS22660	BWO90_RS02530	89	Plasmid	Plasmid
AM571_RS22660	BWO76_RS02605	89	Plasmid	Plasmid
AM571_RS22660	CDO28_RS23235	89	Plasmid	Plasmid
AM571_RS22660	CDO23_RS22440	89	Plasmid	Plasmid
AM571_RS22660	SM2011_RS02485	89	Plasmid	Plasmid
AM571_RS22660	CDO31_RS19390	89	Plasmid	Plasmid
AM571_RS22660	CDO30_RS19070	89	Plasmid	Plasmid
AM571_RS22660	CDO24_RS31230	89	Plasmid	Plasmid
AM571_RS22660	SM_RS27180	89	Plasmid	Plasmid
AM571_RS22660	SINMEB_RS22135	89	Plasmid	Plasmid
AM571_RS22660	DU99_RS22335	89	Plasmid	Plasmid
AM571_RS22660	NCHU2750_RS29540	89	Plasmid	Plasmid
FDI23_gp245	AVU02_gp094	74	Phage	Phage
A6B47_RS14725	A6B47_RS14725	7	Plasmid	Plasmid
CYE02_RS29160	BN49_RS00810	283	Plasmid	Plasmid; P-P
CYE02_RS29160	C2D60_RS26685	283	Plasmid	Plasmid; P-P
CYE02_RS29160	CLQ71_RS00425	283	Plasmid	Plasmid; P-P
P73_RS23865	P73_RS23865	2	Plasmid	Plasmid
BN49_RS28250	BN49_RS28250	21	Plasmid	Plasmid
EGM66_RS00490	EGM66_RS00490	865	Plasmid	Plasmid; P-P
EGM66_RS00490	DVJ72_RS28750	865	Plasmid	Plasmid; P-P
EGM66_RS00490	C2L61_RS29250	865	P-P	Plasmid; P-P
EGM66_RS00490	kpn2146_RS29410	865	Plasmid	Plasmid; P-P
EGM66_RS00490	EH202_RS28710	865	Plasmid	Plasmid; P-P
EGM66_RS00490	AXA58_RS26910	865	Plasmid	Plasmid; P-P
EGM66_RS00490	AM428_RS30190	865	Plasmid	Plasmid; P-P
EGM66_RS00490	D8675_RS00560	865	Plasmid	Plasmid; P-P
EGM66_RS00490	AB181_RS02050	865	Plasmid	Plasmid; P-P
EGM66_RS00490	AB184_RS01885	865	Plasmid	Plasmid; P-P
EGM66_RS00490	CYE04_RS27995	865	Plasmid	Plasmid; P-P
EGM66_RS00490	D0887_RS30770	865	Plasmid	Plasmid; P-P
EGM66_RS00490	C2L62_RS29080	865	P-P	Plasmid; P-P
EGM66_RS00490	ABA76_RS27685	865	P-P	Plasmid; P-P
EGM66_RS00490	DSZ51_RS25065	865	Plasmid	Plasmid; P-P
EGM66_RS00490	SGH10_RS28355	865	Plasmid	Plasmid; P-P
EGM66_RS00490	C2U49_RS32755	865	Plasmid	Plasmid; P-P
EGM66_RS00490	C6M05_RS30000	865	Plasmid	Plasmid; P-P
EGM66_RS00490	DCD52_RS00005	865	Plasmid	Plasmid; P-P
EGM66_RS00490	AM404_RS29055	865	Plasmid	Plasmid; P-P
EGM66_RS00490	C5X33_RS28870	865	Plasmid	Plasmid; P-P
EGM66_RS00490	AM364_RS27130	865	Plasmid	Plasmid; P-P
EGM66_RS00490	AXA58_RS28225	865	Plasmid	Plasmid; P-P
EGM66_RS00490	B8O08_RS29395	865	Plasmid	Plasmid; P-P
EGM66_RS00490	AGF18_RS29800	865	Plasmid	Plasmid; P-P
EGM66_RS00490	BTE50_RS01675	865	Plasmid	Plasmid; P-P
EGM66_RS00490	C2M09_RS28455	865	P-P	Plasmid; P-P
EGM66_RS00490	DL890_RS29970	865	Plasmid	Plasmid; P-P
EGM66_RS00490	EH202_RS29815	865	Plasmid	Plasmid; P-P
EGM66_RS00490	C2U50_RS00225	865	Plasmid	Plasmid; P-P
EGM66_RS00490	CR231_RS28035	865	P-P	Plasmid; P-P
EGM66_RS00490	ECR091_RS22555	865	Plasmid	Plasmid; P-P
EGM66_RS00490	EYD11_RS24095	865	Plasmid	Plasmid; P-P
EGM66_RS00490	CEA75_RS00180	865	Plasmid	Plasmid; P-P
EGM66_RS00490	CLQ72_RS00010	865	Plasmid	Plasmid; P-P
EGM66_RS00490	CLQ69_RS00940	865	Plasmid	Plasmid; P-P
EGM66_RS00490	KPHS_p100210	865	P-P	Plasmid; P-P
EGM66_RS00490	AM366_RS27990	865	P-P	Plasmid; P-P
EGM66_RS00490	BB788_RS27805	865	Plasmid	Plasmid; P-P
BT110_RS00895	BT110_RS00895	361	Plasmid	Plasmid; P-P
BT110_RS00895	CES93_RS27125	361	Plasmid	Plasmid; P-P
BT110_RS00895	CNZ63_RS26755	361	Plasmid	Plasmid; P-P
BT110_RS00895	CUN65_RS26000	361	Plasmid	Plasmid; P-P
BT110_RS00895	DF208_RS26135	361	Plasmid	Plasmid; P-P
BT110_RS00895	EC1094V2_RS00040	361	P-P	Plasmid; P-P
BT110_RS00895	C3026_RS24860	361	Plasmid	Plasmid; P-P
BT110_RS00895	DHB4_RS23745	361	Plasmid	Plasmid; P-P
BT110_RS00895	C2L64_RS52685	361	Plasmid	Plasmid; P-P
BT246_RS31065	BT246_RS31065	14	Plasmid	Plasmid; P-P
BT246_RS31065	B7492_RS33950	14	P-P	Plasmid; P-P
BT246_RS31065	BtSCAC15_RS29990	14	Plasmid	Plasmid; P-P
BT246_RS31065	AS86_RS05395	14	Plasmid	Plasmid; P-P
BT246_RS31065	B7492_RS32875	14	Plasmid	Plasmid; P-P
FDI23_gp245	AVV66_gp260	74	Phage	Phage
FDI23_gp245	AU156_gp265	74	Phage	Phage
FDI23_gp245	FDI95_gp273	74	Phage	Phage
FDI23_gp245	CPT_Merlin189	74	Phage	Phage
FDI23_gp245	ACQ46_gp269	74	Phage	Phage
REMIM1_RS29115	REMIM1_RS29115	85	Plasmid	Plasmid
REMIM1_RS29115	KIM5_RS24470	85	Plasmid	Plasmid
REMIM1_RS29115	IE4803_RS26025	85	Plasmid	Plasmid
REMIM1_RS29115	AM571_RS24400	85	Plasmid	Plasmid
REMIM1_RS29115	AMC82_RS26280	85	Plasmid	Plasmid
REMIM1_RS29115	AMC84_RS26295	85	Plasmid	Plasmid
REMIM1_RS29115	Bra5_RS23990	85	Plasmid	Plasmid
REMIM1_RS29115	AMJ96_RS24645	85	Plasmid	Plasmid
REMIM1_RS29115	AMK04_RS24740	85	Plasmid	Plasmid
REMIM1_RS29115	AMJ98_RS25095	85	Plasmid	Plasmid
REMIM1_RS29115	AMJ99_RS24745	85	Plasmid	Plasmid
REMIM1_RS29115	AMK00_RS24365	85	Plasmid	Plasmid
REMIM1_RS29115	AMK01_RS24370	85	Plasmid	Plasmid
REMIM1_RS29115	AMC78_RS24985	85	Plasmid	Plasmid
REMIM1_RS29115	AMK03_RS25105	85	Plasmid	Plasmid
REMIM1_RS29115	RHECIAT_RS25210	85	Plasmid	Plasmid
REMIM1_RS29115	AMC80_RS27185	85	Plasmid	Plasmid
REMIM1_RS29115	AMC81_RS27180	85	Plasmid	Plasmid
REMIM1_RS29115	RHEC894_RS25985	85	Plasmid	Plasmid
REMIM1_RS29115	AMC86_RS24430	85	Plasmid	Plasmid
REMIM1_RS29115	AMC85_RS26895	85	Plasmid	Plasmid
REMIM1_RS29115	AMC88_RS26880	85	Plasmid	Plasmid
REMIM1_RS29115	Tal182_RS26295	85	Plasmid	Plasmid
REMIM1_RS29115	AMC83_RS26840	85	Plasmid	Plasmid
REMIM1_RS29115	AMC87_RS26370	85	Plasmid	Plasmid
REMIM1_RS29115	AMJ97_RS24965	85	Plasmid	Plasmid
REMIM1_RS29115	AMC79_RS26615	85	Plasmid	Plasmid
REMIM1_RS29115	AMC89_RS26600	85	Plasmid	Plasmid
REMIM1_RS29115	AMK02_RS24950	85	Plasmid	Plasmid
REMIM1_RS29115	AMK05_RS27260	85	Plasmid	Plasmid
REMIM1_RS29115	RLEG12_RS31095	85	Plasmid	Plasmid
REMIM1_RS29115	RL_RS25940	85	Plasmid	Plasmid
REMIM1_RS29115	RLEG3_RS29125	85	Plasmid	Plasmid
REMIM1_RS29115	DLJ82_RS30735	85	Plasmid	Plasmid
REMIM1_RS29115	CUJ84_RS33490	85	Plasmid	Plasmid
REMIM1_RS29115	CHR56_RS37560	85	Plasmid	Plasmid
REMIM1_RS29115	RLV_RS00865	85	Plasmid	Plasmid
B5G58_RS27885	B5G58_RS27885	93	Plasmid	Plasmid
Bra5_RS22445	Bra5_RS22445	35	Plasmid	Plasmid
Bra5_RS22445	REMIM1_RS22395	35	Plasmid	Plasmid
Bra5_RS22445	NXC12_RS22555	35	Plasmid	Plasmid
Bra5_RS22445	Tal182_RS23635	35	Plasmid	Plasmid
AM363_RS00005	AM363_RS00005	246	Plasmid	Plasmid
CUJ91_RS33280	CUJ91_RS33280	2	Plasmid	Plasmid
CU643_RS28530	CU643_RS28530	298	Plasmid	Plasmid
CU643_RS28530	EB778_RS00390	298	Plasmid	Plasmid
CU643_RS28530	CR539_RS24585	298	Plasmid	Plasmid
CU643_RS28530	C6C13_RS26210	298	Plasmid	Plasmid
CU643_RS28530	C6668_RS25235	298	Plasmid	Plasmid
CU643_RS28530	EOS98_RS24485	298	Plasmid	Plasmid
CU643_RS28530	B1200_RS28155	298	Plasmid	Plasmid
CU643_RS28530	CR231_RS28680	298	Plasmid	Plasmid
CU643_RS28530	DSZ51_RS24915	298	Plasmid	Plasmid
CU643_RS28530	C6649_RS24035	298	Plasmid	Plasmid
CU643_RS28530	CR535_RS27310	298	Plasmid	Plasmid
CU643_RS28530	E4F32_RS22140	298	Plasmid	Plasmid
CU643_RS28530	BVL38_RS25100	298	Plasmid	Plasmid
CU643_RS28530	CR230_RS28595	298	Plasmid	Plasmid
CU643_RS28530	EC1639_RS25300	298	Plasmid	Plasmid
CU643_RS28530	DWV03_RS28420	298	Plasmid	Plasmid
CU643_RS28530	SY51_RS25465	298	Plasmid	Plasmid
CU643_RS28530	DNQ41_RS26155	298	Plasmid	Plasmid
CU643_RS28530	ECTO60_RS26320	298	Plasmid	Plasmid
CU643_RS28530	CRT43_RS27115	298	Plasmid	Plasmid
CU643_RS28530	EGM66_RS00145	298	Plasmid	Plasmid
CU643_RS28530	CRT37_RS23830	298	Plasmid	Plasmid
CU643_RS28530	CXX11_RS24955	298	Plasmid	Plasmid
CU643_RS28530	AM361_RS26065	298	Plasmid	Plasmid
CU643_RS28530	UQ49_RS22620	298	Plasmid	Plasmid
CU643_RS28530	AM341_RS25865	298	Plasmid	Plasmid
CU643_RS28530	SEEH1578_RS23940	298	Plasmid	Plasmid
CU643_RS28530	SBBS512_RS00025	298	Plasmid	Plasmid
CU643_RS28530	C4R22_RS31205	298	Plasmid	Plasmid
CU643_RS28530	CRT35_RS26850	298	Plasmid	Plasmid
CU643_RS28530	AN232_RS26490	298	Plasmid	Plasmid
CU643_RS28530	CNQ51_RS24885	298	Plasmid	Plasmid
CU643_RS28530	UQ48_RS22620	298	Plasmid	Plasmid
CU643_RS28530	BE964_RS00270	298	Plasmid	Plasmid
CU643_RS28530	BE937_RS00145	298	Plasmid	Plasmid
CU643_RS28530	CRN16_RS26925	298	Plasmid	Plasmid
CU643_RS28530	ROD_RS25385	298	Plasmid	Plasmid
CU643_RS28530	SS17_RS29115	298	Plasmid	Plasmid
CU643_RS28530	A8V32_RS31110	298	Plasmid	Plasmid
CU643_RS28530	A8V31_RS30500	298	Plasmid	Plasmid
CU643_RS28530	SEEE1427_RS22715	298	Plasmid	Plasmid
CU643_RS28530	ECH74115_RS29500	298	Plasmid	Plasmid
CU643_RS28530	CV83906_RS00870	298	Plasmid	Plasmid
CU643_RS28530	C6W73_RS26425	298	Plasmid	Plasmid
CU643_RS28530	CEP72_RS29840	298	Plasmid	Plasmid
CU643_RS28530	EL381_RS29635	298	Plasmid	Plasmid
CU643_RS28530	UQ49_RS22650	298	Plasmid	Plasmid
CU643_RS28530	BBC45_RS24275	298	Plasmid	Plasmid
CU643_RS28530	SEEM0315_RS25315	298	Plasmid	Plasmid
CU643_RS28530	EC3426_RS26455	298	Plasmid	Plasmid
CU643_RS28530	AM338_RS26455	298	Plasmid	Plasmid
CU643_RS28530	DNQ41_RS26410	298	Plasmid	Plasmid
CU643_RS28530	UQ48_RS22650	298	Plasmid	Plasmid
CU643_RS28530	EAE33_RS23505	298	Plasmid	Plasmid
CU643_RS28530	SEEERM4283_RS00015	298	Plasmid	Plasmid
CU643_RS28530	SEEERM2968_RS24355	298	Plasmid	Plasmid
CU643_RS28530	RG62_RS27190	298	Plasmid	Plasmid
CU643_RS28530	CGL53_RS25670	298	Plasmid	Plasmid
CU643_RS28530	CA593_RS26375	298	Plasmid	Plasmid
CU643_RS28530	EB533_RS02130	298	Plasmid	Plasmid
CU643_RS28530	EB780_RS03985	298	Plasmid	Plasmid
CU643_RS28530	ECRM13516_RS28200	298	Plasmid	Plasmid
CU643_RS28530	ECRM12761_RS27590	298	Plasmid	Plasmid
CU643_RS28530	BB405_RS26325	298	Plasmid	Plasmid
CU643_RS28530	AM359_RS02405	298	Plasmid	Plasmid
CU643_RS28530	AM372_RS28900	298	Plasmid	Plasmid
CU643_RS28530	H218_RS28430	298	Plasmid	Plasmid
CU643_RS28530	AB187_RS00395	298	Plasmid	Plasmid
CU643_RS28530	AM360_RS29550	298	Plasmid	Plasmid
CU643_RS28530	D9V55_RS24325	298	Plasmid	Plasmid
CU643_RS28530	CR539_RS24330	298	Plasmid	Plasmid
CU643_RS28530	BSG24_RS26395	298	Plasmid	Plasmid
CU643_RS28530	FORC81_RS25130	298	Plasmid	Plasmid
CU643_RS28530	EJC75_RS25785	298	Plasmid	Plasmid
CU643_RS28530	CR536_RS27970	298	Plasmid	Plasmid
CU643_RS28530	CPZ03_RS26910	298	Plasmid	Plasmid
CU643_RS28530	A9C00_RS25045	298	Plasmid	Plasmid
CU643_RS28530	BVL39_RS25735	298	Plasmid	Plasmid
CU643_RS28530	EJC48_RS26030	298	Plasmid	Plasmid
CU643_RS28530	CPY99_RS26530	298	Plasmid	Plasmid
CU643_RS28530	DQW89_RS26705	298	Plasmid	Plasmid
CU643_RS28530	BSG22_RS27060	298	Plasmid	Plasmid
CU643_RS28530	DS732_RS30985	298	Plasmid	Plasmid
CU643_RS28530	BSG21_RS26395	298	Plasmid	Plasmid
CU643_RS28530	CR537_RS25595	298	Plasmid	Plasmid
CU643_RS28530	DSB73_RS00925	298	Plasmid	Plasmid
CU643_RS28530	EL389_RS31545	298	Plasmid	Plasmid
CU643_RS28530	BSG23_RS26410	298	Plasmid	Plasmid
CU643_RS28530	EL381_RS29310	298	Plasmid	Plasmid
CU643_RS28530	DWB25_RS26380	298	Plasmid	Plasmid
CU643_RS28530	DEF50_RS26220	298	Plasmid	Plasmid
CU643_RS28530	CPZ02_RS28000	298	Plasmid	Plasmid
CU643_RS28530	C0R48_RS26550	298	Plasmid	Plasmid
CU643_RS28530	CR538_RS26015	298	Plasmid	Plasmid
CU643_RS28530	CCF14_RS25170	298	Plasmid	Plasmid
DCD52_RS00725	A4X18_RS26740	861	Plasmid	Plasmid; P-P
DCD52_RS00725	AM483_RS25955	861	Plasmid	Plasmid; P-P
DCD52_RS00725	AM465_RS26470	861	Plasmid	Plasmid; P-P
DCD52_RS00725	AVR68_RS01060	861	Plasmid	Plasmid; P-P
DCD52_RS00725	CXX11_RS24620	861	Plasmid	Plasmid; P-P
DCD52_RS00725	CR536_RS29045	861	Plasmid	Plasmid; P-P
DCD52_RS00725	DVJ72_RS27915	861	Plasmid	Plasmid; P-P
DCD52_RS00725	AA102_RS26830	861	Plasmid	Plasmid; P-P
DCD52_RS00725	EW040_RS25520	861	Plasmid	Plasmid; P-P
DCD52_RS00725	CRN23_RS28890	861	Plasmid	Plasmid; P-P
DCD52_RS00725	ECTO148_RS26315	861	Plasmid	Plasmid; P-P
DCD52_RS00725	ECTO124_RS27425	861	Plasmid	Plasmid; P-P
DCD52_RS00725	BE928_RS00435	861	Plasmid	Plasmid; P-P
DCD52_RS00725	FH07_RS25600	861	Plasmid	Plasmid; P-P
DCD52_RS00725	ECONIH1_RS26920	861	Plasmid	Plasmid; P-P
DCD52_RS00725	C2U19_RS26945	861	Plasmid	Plasmid; P-P
DCD52_RS00725	EGX93_RS00010	861	Plasmid	Plasmid; P-P
DCD52_RS00725	CNZ63_RS28210	861	Plasmid	Plasmid; P-P
DCD52_RS00725	CR534_RS27890	861	Plasmid	Plasmid; P-P
DCD52_RS00725	I3O_RS27960	861	Plasmid	Plasmid; P-P
DCD52_RS00725	C6992_RS28810	861	Plasmid	Plasmid; P-P
DCD52_RS00725	A5958_RS28760	861	Plasmid	Plasmid; P-P
KONIH1_RS30545	KONIH1_RS30545	38	Plasmid	Plasmid; P-P
KONIH1_RS30545	TK34_RS23865	38	P-P	Plasmid; P-P
KONIH1_RS30545	C3F40_RS29540	38	Plasmid	Plasmid; P-P
KONIH1_RS30545	C3F40_RS30185	38	Plasmid	Plasmid; P-P
KONIH1_RS30545	C2U48_RS30695	38	Plasmid	Plasmid; P-P
KONIH1_RS30545	VRUMOI_RS18105	38	Plasmid	Plasmid; P-P
KONIH1_RS30545	C2U42_RS02825	38	Plasmid	Plasmid; P-P
KONIH1_RS30545	C2U38_RS27560	38	Plasmid	Plasmid; P-P
KONIH1_RS30545	EGM95_RS20930	38	Plasmid	Plasmid; P-P
KONIH1_RS30545	E4K03_RS19310	38	Plasmid	Plasmid; P-P
KONIH1_RS30545	SBAL195_RS23445	38	Plasmid	Plasmid; P-P
KONIH1_RS30545	F384_RS27290	38	Plasmid	Plasmid; P-P
AB183_RS01665	AB183_RS01665	444	Plasmid	Plasmid; P-P
AB183_RS01665	CXB56_RS00645	444	Plasmid	Plasmid; P-P
AB183_RS01665	EC3426_RS26165	444	Plasmid	Plasmid; P-P
AB183_RS01665	EHS42_RS18005	444	Plasmid	Plasmid; P-P
AB183_RS01665	AM394_RS31145	444	Plasmid	Plasmid; P-P
AB183_RS01665	A9J37_RS26270	444	Plasmid	Plasmid; P-P
AB183_RS01665	EYB55_RS26880	444	Plasmid	Plasmid; P-P
AB183_RS01665	A4X18_RS26015	444	Plasmid	Plasmid; P-P
AB183_RS01665	AM390_RS27495	444	Plasmid	Plasmid; P-P
AB183_RS01665	TK34_RS22640	444	P-P	Plasmid; P-P
AB183_RS01665	CUC42_RS24695	444	Plasmid	Plasmid; P-P
AB183_RS01665	CYU58_RS25605	444	Plasmid	Plasmid; P-P
AB183_RS01665	CO233_RS30405	444	Plasmid	Plasmid; P-P
AB183_RS01665	DKC11_RS02245	444	Plasmid	Plasmid; P-P
AB183_RS01665	A4R37_RS26070	444	Plasmid	Plasmid; P-P
AB183_RS01665	AM366_RS26390	444	Plasmid	Plasmid; P-P
AB183_RS01665	C4E05_RS01570	444	Plasmid	Plasmid; P-P
AB183_RS01665	AB180_RS00455	444	Plasmid	Plasmid; P-P
AB183_RS01665	AB186_RS01340	444	Plasmid	Plasmid; P-P
AB183_RS01665	D6O76_RS27990	444	Plasmid	Plasmid; P-P
AB183_RS01665	CR230_RS27185	444	Plasmid	Plasmid; P-P
AB183_RS01665	AM461_RS20040	444	Plasmid	Plasmid; P-P
AB183_RS01665	BE930_RS00210	444	Plasmid	Plasmid; P-P
AB183_RS01665	C3F40_RS30440	444	Plasmid	Plasmid; P-P
AB183_RS01665	BBD63_RS01015	444	Plasmid	Plasmid; P-P
AB183_RS01665	EQ802_RS24600	444	Plasmid	Plasmid; P-P
AB183_RS01665	CEA73_RS28700	444	Plasmid	Plasmid; P-P
AB183_RS01665	AXA58_RS30710	444	Plasmid	Plasmid; P-P
AB183_RS01665	EEY24_RS00530	444	Plasmid	Plasmid; P-P
AB183_RS01665	CDG68_RS02845	444	Plasmid	Plasmid; P-P
AB183_RS01665	AXA52_RS26450	444	Plasmid	Plasmid; P-P
AB183_RS01665	C3483_RS28380	444	Plasmid	Plasmid; P-P
AB183_RS01665	AM455_RS26675	444	Plasmid	Plasmid; P-P
AB183_RS01665	AGG09_RS28780	444	Plasmid	Plasmid; P-P
AB183_RS01665	FORC79_RS24825	444	Plasmid	Plasmid; P-P
AB183_RS01665	E1A41_RS26130	444	Plasmid	Plasmid; P-P
AB183_RS01665	AXA51_RS24940	444	Plasmid	Plasmid; P-P
AB183_RS01665	EQK40_RS24170	444	Plasmid	Plasmid; P-P
AB183_RS01665	B7D34_RS00350	444	Plasmid	Plasmid; P-P
AB183_RS01665	DKC00_RS02390	444	Plasmid	Plasmid; P-P
AB183_RS01665	DW289_RS24435	444	Plasmid	Plasmid; P-P
AB183_RS01665	CFNIH1_RS25620	444	Plasmid	Plasmid; P-P
AB183_RS01665	AXA56_RS24620	444	Plasmid	Plasmid; P-P
AB183_RS01665	DNQ41_RS27265	444	Plasmid	Plasmid; P-P
AB183_RS01665	BBD65_RS00625	444	Plasmid	Plasmid; P-P
AB183_RS01665	AXA59_RS26790	444	Plasmid	Plasmid; P-P
AB183_RS01665	FH42_RS27690	444	Plasmid	Plasmid; P-P
AB183_RS01665	RJA_RS26835	444	Plasmid	Plasmid; P-P
AB183_RS01665	DKC09_RS03825	444	Plasmid	Plasmid; P-P
AB183_RS01665	A6P37_RS29300	444	Plasmid	Plasmid; P-P
AB183_RS01665	CU643_RS27865	444	Plasmid	Plasmid; P-P
AB183_RS01665	AM395_RS28110	444	Plasmid	Plasmid; P-P
AB183_RS01665	CDG62_RS01830	444	Plasmid	Plasmid; P-P
KPK_RS27720	KPK_RS27720	75	Plasmid	Plasmid
rtp43	rtp43	15	Phage	Phage
WS57_RS34830	WS57_RS34830	36	Plasmid	Plasmid
WS57_RS34830	DM992_RS40935	36	Plasmid	Plasmid
WS57_RS34830	BMUL_RS31575	36	Plasmid	Plasmid
WS57_RS34830	BMULJ_RS31615	36	Plasmid	Plasmid
WS57_RS34830	ABD05_RS34835	36	Plasmid	Plasmid
WS57_RS34830	QU43_RS72560	36	Plasmid	Plasmid
WS57_RS34830	AK36_RS00280	36	Plasmid	Plasmid
WS57_RS34830	A8H33_RS00180	36	Plasmid	Plasmid
WS57_RS34830	CEQ23_RS00250	36	Plasmid	Plasmid
WS57_RS34830	DM41_RS00430	36	Plasmid	Plasmid
WS57_RS34830	CO711_RS18695	36	Plasmid	Plasmid
WS57_RS34830	TQ36_RS35505	36	Plasmid	Plasmid
WS57_RS34830	BGLA_RS36125	36	Plasmid	Plasmid
WS57_RS34830	EDD84_RS00080	36	Plasmid	Plasmid
WS57_RS34830	BGLU_RS31145	36	Plasmid	Plasmid
WS57_RS34830	bpln_RS33015	36	Plasmid	Plasmid
TM1040_RS02300	TM1040_RS02300	38	Plasmid	Plasmid
NK6_RS48575	SL003B_RS21915	63	Plasmid	Plasmid
NK6_RS48575	RTCIAT899_RS19455	63	Plasmid	Plasmid
NK6_RS48575	shn_RS34555	63	Plasmid	Plasmid
NK6_RS48575	OANT_RS23935	63	Plasmid	Plasmid
NK6_RS48575	At1D1108_RS26700	63	Plasmid	Plasmid
NK6_RS48575	NCHU2750_RS27655	63	Plasmid	Plasmid
NK6_RS48575	BMW22_RS34765	63	Plasmid	Plasmid
NK6_RS48575	shn_RS30625	63	Plasmid	Plasmid
NK6_RS48575	At1D132_RS26325	63	Plasmid	Plasmid
NK6_RS48575	At1D1108_RS27030	63	Plasmid	Plasmid
NK6_RS48575	At12D1_RS25775	63	Plasmid	Plasmid
NK6_RS48575	RHEC894_RS24450	63	Plasmid	Plasmid
NK6_RS48575	NCHU2750_RS28550	63	Plasmid	Plasmid
NK6_RS48575	ARAD_RS31525	63	Plasmid	Plasmid
NK6_RS48575	ATU_RS23500	63	Plasmid	Plasmid
NK6_RS48575	At1D1460_RS27420	63	Plasmid	Plasmid
CAY59_RS27895	CAY59_RS27895	9	Plasmid	Plasmid
CAY59_RS27895	C7Y67_RS26155	9	Plasmid	Plasmid
CAY59_RS27895	C7Y67_RS26615	9	Plasmid	Plasmid
CAY59_RS27895	C9I78_RS26325	9	Plasmid	Plasmid
CAY59_RS27895	C9I78_RS26055	9	Plasmid	Plasmid
XcvCFBP7111P_RS24790	XcvCFBP7111P_RS24790	59	Plasmid	Plasmid
CCGE532_RS26455	CCGE532_RS26455	38	Plasmid	Plasmid
CCGE532_RS26455	CCGE531_RS26955	38	Plasmid	Plasmid
D9K64_RS28080	D9K64_RS28080	544	Plasmid	Plasmid; P-P
CUJ88_RS45460	CUJ88_RS45460	4	Plasmid	Plasmid
kpn2146_RS28335	AM477_RS29070	177	Plasmid	Plasmid; P-P
kpn2146_RS28335	A6D86_RS28690	177	Plasmid	Plasmid; P-P
kpn2146_RS28335	AM362_RS28695	177	Plasmid	Plasmid; P-P
kpn2146_RS28335	H224_RS27760	177	Plasmid	Plasmid; P-P
kpn2146_RS28335	AM426_RS29560	177	Plasmid	Plasmid; P-P
kpn2146_RS28335	J052_RS27885	177	Plasmid	Plasmid; P-P
kpn2146_RS28335	SY51_RS26015	177	Plasmid	Plasmid; P-P
kpn2146_RS28335	BTE52_RS28670	177	Plasmid	Plasmid; P-P
kpn2146_RS28335	CWQ24_RS30715	177	Plasmid	Plasmid; P-P
kpn2146_RS28335	BTE50_RS01430	177	Plasmid	Plasmid; P-P
kpn2146_RS28335	LI86_RS27955	177	Plasmid	Plasmid; P-P
kpn2146_RS28335	CWN90_RS28800	177	Plasmid	Plasmid; P-P
kpn2146_RS28335	A6D68_RS30785	177	Plasmid	Plasmid; P-P
kpn2146_RS28335	CI103_RS28430	177	Plasmid	Plasmid; P-P
kpn2146_RS28335	CSC25_RS27900	177	Plasmid	Plasmid; P-P
kpn2146_RS28335	EW042_RS28645	177	Plasmid	Plasmid; P-P
kpn2146_RS28335	AM367_RS30405	177	Plasmid	Plasmid; P-P
kpn2146_RS28335	A8N26_RS29380	177	Plasmid	Plasmid; P-P
kpn2146_RS28335	KPNIH24_RS28005	177	Plasmid	Plasmid; P-P
kpn2146_RS28335	AQD73_RS28320	177	Plasmid	Plasmid; P-P
kpn2146_RS28335	KPNIH32_RS28065	177	Plasmid	Plasmid; P-P
kpn2146_RS28335	CHX41_RS28495	177	Plasmid	Plasmid; P-P
kpn2146_RS28335	BE964_RS00420	177	Plasmid	Plasmid; P-P
kpn2146_RS28335	BTE51_RS00030	177	Plasmid	Plasmid; P-P
kpn2146_RS28335	AM376_RS01970	177	Plasmid	Plasmid; P-P
kpn2146_RS28335	B9G35_RS29660	177	Plasmid	Plasmid; P-P
kpn2146_RS28335	AM393_RS28075	177	Plasmid	Plasmid; P-P
RMET_RS31020	AB185_RS01275	1005	Plasmid	Plasmid; P-P
RMET_RS31020	A6P55_RS25775	1005	Plasmid	Plasmid; P-P
RMET_RS31020	MC81_RS30690	1005	Plasmid	Plasmid; P-P
ECVR50_RS25985	ECVR50_RS25985	839	Plasmid	Plasmid; P-P
ECVR50_RS25985	SBBS512_RS01500	839	Plasmid	Plasmid; P-P
ECVR50_RS25985	C5C01_RS26090	839	Plasmid	Plasmid; P-P
ECVR50_RS25985	C1P61_RS24795	839	Plasmid	Plasmid; P-P
ECVR50_RS25985	CPZ97_RS26430	839	Plasmid	Plasmid; P-P
ECVR50_RS25985	C5B79_RS24240	839	Plasmid	Plasmid; P-P
ECVR50_RS25985	C1P65_RS24420	839	Plasmid	Plasmid; P-P
ECVR50_RS25985	C7A05_RS00190	839	Plasmid	Plasmid; P-P
ECVR50_RS25985	CR536_RS29040	839	Plasmid	Plasmid; P-P
CEV20_RS00740	CEV20_RS00740	74	Plasmid	Plasmid
CEV20_RS00740	AM278_RS30200	74	Plasmid	Plasmid
XI92_RS33065	XI92_RS33065	15	Plasmid	Plasmid
XI92_RS33065	AQ980_RS31265	15	Plasmid	Plasmid
XI92_RS33065	BtBc_RS29925	15	Plasmid	Plasmid
XI92_RS33065	BT4G5_RS30505	15	Plasmid	Plasmid
XI92_RS33065	FORC13_RS28995	15	Plasmid	Plasmid
TZ53_RS23525	TZ53_RS23525	8	Plasmid	Plasmid; P-P
TZ53_RS23525	CJD35_RS20385	8	Plasmid	Plasmid; P-P
EH202_RS27755	ECR091_RS23085	339	Plasmid	Plasmid; P-P
EH202_RS27755	EGX89_RS00350	339	Plasmid	Plasmid; P-P
EH202_RS27755	WM95_RS26465	339	Plasmid	Plasmid; P-P
PNAP_RS20825	PNAP_RS20825	2	Plasmid	Plasmid
AMK05_RS30270	AMK05_RS30270	37	Plasmid	Plasmid
AMK05_RS30270	RLEG2_RS23345	37	Plasmid	Plasmid
AMK05_RS30270	RLEG12_RS23440	37	Plasmid	Plasmid
AMK05_RS30270	SJ05684_RS25270	37	Plasmid	Plasmid
CEP88_RS00115	CEP88_RS00115	8	Plasmid	Plasmid
CEP88_RS00115	RD1_RS19640	8	Plasmid	Plasmid
CEP88_RS00115	SULPSESMR1_RS22265	8	Plasmid	Plasmid
CEP88_RS00115	PhaeoP88_RS20650	8	Plasmid	Plasmid
ST9NA_055	ST9NA_055	12	Phage	Phage
EGM66_RS00490	EHF42_RS26290	865	Plasmid	Plasmid; P-P
EGM66_RS00490	DL890_RS28040	865	Plasmid	Plasmid; P-P
EGM66_RS00490	FH42_RS27465	865	Plasmid	Plasmid; P-P
EGM66_RS00490	AM447_RS26575	865	Plasmid	Plasmid; P-P
EGM66_RS00490	ECNIH3_RS22940	865	Plasmid	Plasmid; P-P
EGM66_RS00490	B5G58_RS27945	865	Plasmid	Plasmid; P-P
C4M53_RS24840	C4M53_RS24840	618	Plasmid	Plasmid; P-P
C4M53_RS24840	CHD02_RS24320	618	Plasmid	Plasmid; P-P
C4M53_RS24840	AV984_RS24635	618	Plasmid	Plasmid; P-P
C4M53_RS24840	KOCBH_RS29720	618	Plasmid	Plasmid; P-P
DM480_RS16930	DM480_RS16930	3	Plasmid	Plasmid
kpn2146_RS28335	EDM51_RS00120	177	Plasmid	Plasmid; P-P
kpn2146_RS28335	AQD68_RS28395	177	Plasmid	Plasmid; P-P
kpn2146_RS28335	CU080_RS27570	177	Plasmid	Plasmid; P-P
kpn2146_RS28335	EKM58_RS22925	177	Plasmid	Plasmid; P-P
kpn2146_RS28335	DBQ99_RS00975	177	Plasmid	Plasmid; P-P
kpn2146_RS28335	EQK40_RS24990	177	Plasmid	Plasmid; P-P
kpn2146_RS28335	C7V21_RS00090	177	Plasmid	Plasmid; P-P
kpn2146_RS28335	AWN66_RS27105	177	Plasmid	Plasmid; P-P
kpn2146_RS28335	AM397_RS25815	177	Plasmid	Plasmid; P-P
kpn2146_RS28335	CKQ55_RS31725	177	Plasmid	Plasmid; P-P
kpn2146_RS28335	C7V14_RS00750	177	Plasmid	Plasmid; P-P
kpn2146_RS28335	AM396_RS25345	177	Plasmid	Plasmid; P-P
kpn2146_RS28335	D0Z05_RS02990	177	Plasmid	Plasmid; P-P
kpn2146_RS28335	CU078_RS28570	177	Plasmid	Plasmid; P-P
kpn2146_RS28335	DA106_RS27895	177	Plasmid	Plasmid; P-P
kpn2146_RS28335	B2J95_RS26120	177	Plasmid	Plasmid; P-P
kpn2146_RS28335	D8758_RS18315	177	Plasmid	Plasmid; P-P
kpn2146_RS28335	C6669_RS28700	177	Plasmid	Plasmid; P-P
kpn2146_RS28335	C7235_RS27150	177	Plasmid	Plasmid; P-P
kpn2146_RS28335	CU076_RS27050	177	Plasmid	Plasmid; P-P
kpn2146_RS28335	AM398_RS25170	177	Plasmid	Plasmid; P-P
kpn2146_RS28335	EKN58_RS23625	177	Plasmid	Plasmid; P-P
kpn2146_RS28335	C7V31_RS01700	177	Plasmid	Plasmid; P-P
kpn2146_RS28335	EM854_RS24420	177	Plasmid	Plasmid; P-P
kpn2146_RS28335	C7V17_RS01655	177	Plasmid	Plasmid; P-P
kpn2146_RS28335	DBP88_RS00210	177	Plasmid	Plasmid; P-P
kpn2146_RS28335	CU081_RS25850	177	Plasmid	Plasmid; P-P
kpn2146_RS28335	CF000_RS31720	177	Plasmid	Plasmid; P-P
kpn2146_RS28335	C4E05_RS00785	177	Plasmid	Plasmid; P-P
kpn2146_RS28335	EYD11_RS24805	177	Plasmid	Plasmid; P-P
kpn2146_RS28335	CU079_RS26115	177	Plasmid	Plasmid; P-P
kpn2146_RS28335	C1A20_RS00725	177	Plasmid	Plasmid; P-P
kpn2146_RS28335	AM385_RS27965	177	Plasmid	Plasmid; P-P
AKG30_RS14540	AKG30_RS14540	231	Plasmid	Plasmid
AKG30_RS14540	ADU73_RS10195	231	Plasmid	Plasmid
AKG30_RS14540	EQJ92_RS09325	231	Plasmid	Plasmid
AKG30_RS14540	AYR56_RS12895	231	Plasmid	Plasmid
AKG30_RS14540	AYR53_RS12750	231	Plasmid	Plasmid
AKG30_RS14540	E0484_RS17405	231	Plasmid	Plasmid
AKG30_RS14540	FAM18149p_RS15000	231	Plasmid	Plasmid
AKG30_RS14540	C0W45_RS10095	231	Plasmid	Plasmid
AKG30_RS14540	BUW47_RS11490	231	Plasmid	Plasmid
AKG30_RS14540	AYR58_RS09735	231	Plasmid	Plasmid
AKG30_RS14540	LPA65_RS15750	231	Plasmid	Plasmid
AKG30_RS14540	ADU70_RS10870	231	Plasmid	Plasmid
AKG30_RS14540	BOQ65_RS16800	231	Plasmid	Plasmid
AKG30_RS14540	EQK26_RS15695	231	Plasmid	Plasmid
AYR58_RS09615	AYR58_RS09615	35	Plasmid	Plasmid
AYR58_RS09615	FAM18149p_RS15500	35	Plasmid	Plasmid
AYR58_RS09615	LP667_RS16595	35	Plasmid	Plasmid
AYR58_RS09615	CGP99_RS15375	35	Plasmid	Plasmid
AYR58_RS09615	CGQ00_RS15690	35	Plasmid	Plasmid
AYR58_RS09615	ASV54_RS16815	35	Plasmid	Plasmid
CH25_gp92	CH25_gp92	42	P-P	Phage; P-P
CH25_gp92	PBI_MULCIBER_12	42	P-P	Phage; P-P
AM404_RS29180	CfB38_RS25550	1401	Plasmid	Plasmid; P-P
AM404_RS29180	CQP61_RS02065	1401	Plasmid	Plasmid; P-P
AM404_RS29180	EJL47_RS21980	1401	Plasmid	Plasmid; P-P
AM404_RS29180	CXG97_RS28185	1401	Plasmid	Plasmid; P-P
AM404_RS29180	AC789_RS26035	1401	Plasmid	Plasmid; P-P
AM404_RS29180	DL545_RS26225	1401	Plasmid	Plasmid; P-P
AM404_RS29180	CNQ53_RS00760	1401	Plasmid	Plasmid; P-P
AM404_RS29180	DUT84_RS26635	1401	Plasmid	Plasmid; P-P
AM404_RS29180	J46_0060	1401	P-P	Plasmid; P-P
AM404_RS29180	AVR74_RS24985	1401	Plasmid	Plasmid; P-P
AM404_RS29180	FORC81_RS24735	1401	Plasmid	Plasmid; P-P
AM404_RS29180	FORC81_RS25395	1401	Plasmid	Plasmid; P-P
AM404_RS29180	AM458_RS31095	1401	Plasmid	Plasmid; P-P
AM404_RS29180	BST98_RS22050	1401	Plasmid	Plasmid; P-P
AM404_RS29180	B6D87_RS23455	1401	Plasmid	Plasmid; P-P
AM404_RS29180	BE962_RS01495	1401	Plasmid	Plasmid; P-P
AM404_RS29180	BG257_RS20135	1401	Plasmid	Plasmid; P-P
AM404_RS29180	BSG22_RS25725	1401	Plasmid	Plasmid; P-P
AM404_RS29180	B6D87_RS23285	1401	Plasmid	Plasmid; P-P
AM404_RS29180	BE957_RS00135	1401	Plasmid	Plasmid; P-P
AM404_RS29180	C3K24_RS28570	1401	Plasmid	Plasmid; P-P
AM404_RS29180	AM458_RS30030	1401	Plasmid	Plasmid; P-P
AM404_RS29180	KPHS_p301360	1401	Plasmid	Plasmid; P-P
AM404_RS29180	RG59_RS25150	1401	Plasmid	Plasmid; P-P
AM404_RS29180	CNQ54_RS24460	1401	Plasmid	Plasmid; P-P
AM404_RS29180	CRT36_RS27385	1401	Plasmid	Plasmid; P-P
AM404_RS29180	BE937_RS01030	1401	Plasmid	Plasmid; P-P
AM404_RS29180	SEEH1578_RS23620	1401	Plasmid	Plasmid; P-P
AM404_RS29180	KPHS_p200460	1401	Plasmid	Plasmid; P-P
AM404_RS29180	RG50_RS26560	1401	Plasmid	Plasmid; P-P
AM404_RS29180	BZY78_RS24395	1401	Plasmid	Plasmid; P-P
AM404_RS29180	KPHS_p100290	1401	P-P	Plasmid; P-P
AM404_RS29180	C7X11_RS24315	1401	Plasmid	Plasmid; P-P
AM404_RS29180	EHV09_RS28785	1401	Plasmid	Plasmid; P-P
AM404_RS29180	A9J37_RS26395	1401	Plasmid	Plasmid; P-P
AM404_RS29180	CAY66_RS03875	1401	Plasmid	Plasmid; P-P
AM404_RS29180	AN203_RS25815	1401	Plasmid	Plasmid; P-P
AM404_RS29180	DBA32_RS24965	1401	Plasmid	Plasmid; P-P
AM404_RS29180	AC789_RS25440	1401	Plasmid	Plasmid; P-P
AM404_RS29180	B7D49_RS02990	1401	Plasmid	Plasmid; P-P
AM404_RS29180	CF168_RS21425	1401	Plasmid	Plasmid; P-P
AM404_RS29180	DLJ83_RS27175	1401	Plasmid	Plasmid; P-P
AM404_RS29180	EH202_RS29155	1401	Plasmid	Plasmid; P-P
AM404_RS29180	BSZ13_RS26730	1401	Plasmid	Plasmid; P-P
AM404_RS29180	CLQ72_RS00790	1401	Plasmid	Plasmid; P-P
AM404_RS29180	AM386_RS01170	1401	Plasmid	Plasmid; P-P
AM404_RS29180	FORC7_RS00390	1401	Plasmid	Plasmid; P-P
AM404_RS29180	C2U40_RS25880	1401	Plasmid	Plasmid; P-P
AM404_RS29180	C3F36_RS22965	1401	Plasmid	Plasmid; P-P
AM404_RS29180	BE939_RS00725	1401	Plasmid	Plasmid; P-P
AM404_RS29180	BFC21_RS26965	1401	Plasmid	Plasmid; P-P
AM404_RS29180	PSA83_RS34285	1401	Plasmid	Plasmid; P-P
AM404_RS29180	RW109_RS00010	1401	Plasmid	Plasmid; P-P
AM404_RS29180	IEC33019_RS00115	1401	Plasmid	Plasmid; P-P
AM404_RS29180	C7235_RS26215	1401	Plasmid	Plasmid; P-P
AM404_RS29180	AM355_RS29920	1401	Plasmid	Plasmid; P-P
AM404_RS29180	MAQU_RS21415	1401	Plasmid	Plasmid; P-P
AM404_RS29180	A9P90_RS29735	1401	Plasmid	Plasmid; P-P
AM404_RS29180	CSB93_RS33080	1401	Plasmid	Plasmid; P-P
AM404_RS29180	CSC28_RS34850	1401	Plasmid	Plasmid; P-P
AM404_RS29180	C6H34_RS28530	1401	Plasmid	Plasmid; P-P
AM404_RS29180	C6H38_RS31075	1401	Plasmid	Plasmid; P-P
AM404_RS29180	C6H38_RS30650	1401	Plasmid	Plasmid; P-P
AM404_RS29180	PCPL58_RS01160	1401	Plasmid	Plasmid; P-P
CNZ63_RS26650	CNZ63_RS26650	390	Plasmid	Plasmid; P-P
CNZ63_RS26650	DA718_RS30125	390	Plasmid	Plasmid; P-P
CNZ63_RS26650	AM364_RS26345	390	Plasmid	Plasmid; P-P
CNZ63_RS26650	A6D86_RS27560	390	Plasmid	Plasmid; P-P
CNZ63_RS26650	AM395_RS27480	390	Plasmid	Plasmid; P-P
CNZ63_RS26650	D5075_RS27895	390	Plasmid	Plasmid; P-P
CNZ63_RS26650	KPNIH10_RS28030	390	P-P	Plasmid; P-P
CNZ63_RS26650	AM277_RS31090	390	Plasmid	Plasmid; P-P
CNZ63_RS26650	A6P56_RS28200	390	Plasmid	Plasmid; P-P
CNZ63_RS26650	CTI68_RS27975	390	Plasmid	Plasmid; P-P
CNZ63_RS26650	CWN90_RS27705	390	Plasmid	Plasmid; P-P
CNZ63_RS26650	CLQ43_RS27150	390	Plasmid	Plasmid; P-P
CNZ63_RS26650	CHC10_RS28855	390	Plasmid	Plasmid; P-P
CNZ63_RS26650	A6P37_RS28470	390	Plasmid	Plasmid; P-P
CNZ63_RS26650	CEQ13_RS00515	390	Plasmid	Plasmid; P-P
CNZ63_RS26650	CSC00_RS27755	390	Plasmid	Plasmid; P-P
CNZ63_RS26650	C2L61_RS29630	390	Plasmid	Plasmid; P-P
CNZ63_RS26650	AGG42_RS01575	390	Plasmid	Plasmid; P-P
CNZ63_RS26650	AM376_RS00635	390	Plasmid	Plasmid; P-P
CNZ63_RS26650	CS526_RS28185	390	Plasmid	Plasmid; P-P
CNZ63_RS26650	EGX99_RS00525	390	Plasmid	Plasmid; P-P
CNZ63_RS26650	KLP1_RS26005	390	Plasmid	Plasmid; P-P
CNZ63_RS26650	BTE52_RS29520	390	Plasmid	Plasmid; P-P
CNZ63_RS26650	CEV20_RS00210	390	Plasmid	Plasmid; P-P
CNZ63_RS26650	CVG30_RS00425	390	Plasmid	Plasmid; P-P
CNZ63_RS26650	KPNIH24_RS28660	390	Plasmid	Plasmid; P-P
CNZ63_RS26650	BTE50_RS00670	390	Plasmid	Plasmid; P-P
CNZ63_RS26650	CTI75_RS28170	390	Plasmid	Plasmid; P-P
CNZ63_RS26650	AM445_RS27805	390	Plasmid	Plasmid; P-P
CNZ63_RS26650	B8P98_RS27915	390	Plasmid	Plasmid; P-P
CNZ63_RS26650	PMK1_RS26585	390	Plasmid	Plasmid; P-P
CNZ63_RS26650	AM393_RS27360	390	Plasmid	Plasmid; P-P
CNZ63_RS26650	LI86_RS27265	390	Plasmid	Plasmid; P-P
CNZ63_RS26650	A6D82_RS28005	390	Plasmid	Plasmid; P-P
CNZ63_RS26650	CTI69_RS27965	390	Plasmid	Plasmid; P-P
CNZ63_RS26650	CSB99_RS28600	390	Plasmid	Plasmid; P-P
CNZ63_RS26650	EJC76_RS02350	390	Plasmid	Plasmid; P-P
CNZ63_RS26650	EW045_RS27165	390	Plasmid	Plasmid; P-P
CNZ63_RS26650	KPNIH1_RS28035	390	P-P	Plasmid; P-P
CNZ63_RS26650	CRN70_RS29800	390	Plasmid	Plasmid; P-P
CNZ63_RS26650	BB746_RS28860	390	Plasmid	Plasmid; P-P
CNZ63_RS26650	CXB25_RS28450	390	Plasmid	Plasmid; P-P
CNZ63_RS26650	CYD98_RS28800	390	Plasmid	Plasmid; P-P
CNZ63_RS26650	KPN_RS26755	390	Plasmid	Plasmid; P-P
CNZ63_RS26650	CTI74_RS27985	390	Plasmid	Plasmid; P-P
CNZ63_RS26650	AM458_RS28355	390	Plasmid	Plasmid; P-P
CNZ63_RS26650	CY656_RS26760	390	Plasmid	Plasmid; P-P
CNZ63_RS26650	AM390_RS29295	390	Plasmid	Plasmid; P-P
CNZ63_RS26650	B8O09_RS28470	390	Plasmid	Plasmid; P-P
CNZ63_RS26650	AM372_RS00480	390	Plasmid	Plasmid; P-P
CNZ63_RS26650	CTI61_RS28205	390	Plasmid	Plasmid; P-P
CNZ63_RS26650	AM400_RS02185	390	Plasmid	Plasmid; P-P
CNZ63_RS26650	CI103_RS26550	390	Plasmid	Plasmid; P-P
CNZ63_RS26650	AGE86_RS01225	390	Plasmid	Plasmid; P-P
CNZ63_RS26650	AM477_RS27510	390	Plasmid	Plasmid; P-P
CNZ63_RS26650	D5079_RS27995	390	Plasmid	Plasmid; P-P
CNZ63_RS26650	ABY63_RS01185	390	Plasmid	Plasmid; P-P
CNZ63_RS26650	ABA76_RS28000	390	P-P	Plasmid; P-P
CNZ63_RS26650	A8C11_RS02245	390	Plasmid	Plasmid; P-P
CNZ63_RS26650	AM428_RS29580	390	Plasmid	Plasmid; P-P
CNZ63_RS26650	CWQ24_RS28795	390	Plasmid	Plasmid; P-P
CNZ63_RS26650	CXB24_RS28450	390	Plasmid	Plasmid; P-P
CNZ63_RS26650	AM355_RS28895	390	Plasmid	Plasmid; P-P
CNZ63_RS26650	A6D68_RS28205	390	Plasmid	Plasmid; P-P
CNZ63_RS26650	CTI62_RS27820	390	Plasmid	Plasmid; P-P
CNZ63_RS26650	DWV03_RS27380	390	Plasmid	Plasmid; P-P
CNZ63_RS26650	AM362_RS28150	390	Plasmid	Plasmid; P-P
CNZ63_RS26650	AM367_RS28195	390	Plasmid	Plasmid; P-P
CNZ63_RS26650	CSC13_RS01120	390	Plasmid	Plasmid; P-P
CNZ63_RS26650	AM387_RS27835	390	Plasmid	Plasmid; P-P
CNZ63_RS26650	AXA58_RS29435	390	Plasmid	Plasmid; P-P
CNZ63_RS26650	CTI59_RS28205	390	Plasmid	Plasmid; P-P
CNZ63_RS26650	BB749_RS28615	390	Plasmid	Plasmid; P-P
CNZ63_RS26650	AM359_RS01145	390	Plasmid	Plasmid; P-P
CNZ63_RS26650	CLQ68_RS00040	390	Plasmid	Plasmid; P-P
CNZ63_RS26650	BTE51_RS00880	390	Plasmid	Plasmid; P-P
CNZ63_RS26650	B9G35_RS29170	390	Plasmid	Plasmid; P-P
CNZ63_RS26650	B8F96_RS29430	390	Plasmid	Plasmid; P-P
CNZ63_RS26650	CXB26_RS28460	390	Plasmid	Plasmid; P-P
CNZ63_RS26650	AL516_RS00235	390	Plasmid	Plasmid; P-P
CNZ63_RS26650	D9K64_RS27600	390	Plasmid	Plasmid; P-P
CNZ63_RS26650	C2M09_RS28980	390	Plasmid	Plasmid; P-P
CNZ63_RS26650	CLQ99_RS28700	390	Plasmid	Plasmid; P-P
CNZ63_RS26650	AM360_RS27825	390	Plasmid	Plasmid; P-P
CNZ63_RS26650	CWN89_RS27735	390	Plasmid	Plasmid; P-P
CNZ63_RS26650	CSB98_RS27410	390	Plasmid	Plasmid; P-P
CNZ63_RS26650	KPNIH32_RS28800	390	Plasmid	Plasmid; P-P
CNZ63_RS26650	AGG69_RS00555	390	Plasmid	Plasmid; P-P
CNZ63_RS26650	CHX41_RS27940	390	Plasmid	Plasmid; P-P
CNZ63_RS26650	WM92_RS27875	390	Plasmid	Plasmid; P-P
CNZ63_RS26650	AM388_RS27090	390	Plasmid	Plasmid; P-P
CNZ63_RS26650	DVJ73_RS00055	390	Plasmid	Plasmid; P-P
CNZ63_RS26650	AM278_RS30505	390	Plasmid	Plasmid; P-P
CNZ63_RS26650	AM447_RS28285	390	Plasmid	Plasmid; P-P
CNZ63_RS26650	AM426_RS28535	390	Plasmid	Plasmid; P-P
CNZ63_RS26650	EW042_RS27175	390	Plasmid	Plasmid; P-P
CNZ63_RS26650	Q770_RS27820	390	Plasmid	Plasmid; P-P
CNZ63_RS26650	KPNJ1_RS27580	390	Plasmid	Plasmid; P-P
CNZ63_RS26650	AM488_RS29220	390	Plasmid	Plasmid; P-P
CNZ63_RS26650	DPQ49_RS27455	390	Plasmid	Plasmid; P-P
CNZ63_RS26650	CSC25_RS28335	390	Plasmid	Plasmid; P-P
CNZ63_RS26650	BU813_RS27425	390	Plasmid	Plasmid; P-P
CNZ63_RS26650	CLQ69_RS00100	390	Plasmid	Plasmid; P-P
CNZ63_RS26650	CLQ46_RS00055	390	Plasmid	Plasmid; P-P
CNZ63_RS26650	STBHUCCB_RS23830	390	Plasmid	Plasmid; P-P
CNZ63_RS26650	BTN77_RS25215	390	Plasmid	Plasmid; P-P
CNZ63_RS26650	AQD68_RS28240	390	Plasmid	Plasmid; P-P
CNZ63_RS26650	WM93_RS27090	390	Plasmid	Plasmid; P-P
CNZ63_RS26650	AQD73_RS27680	390	Plasmid	Plasmid; P-P
CNZ63_RS26650	C0067_RS00325	390	Plasmid	Plasmid; P-P
CNZ63_RS26650	AU361_RS26505	390	Plasmid	Plasmid; P-P
CNZ63_RS26650	D0Z05_RS00600	390	P-P	Plasmid; P-P
CNZ63_RS26650	RG53_RS24750	390	Plasmid	Plasmid; P-P
CNZ63_RS26650	BFF41_RS25380	390	Plasmid	Plasmid; P-P
CNZ63_RS26650	EQ802_RS23820	390	Plasmid	Plasmid; P-P
CNZ63_RS26650	D9K49_RS24065	390	Plasmid	Plasmid; P-P
CNZ63_RS26650	AB190_RS01200	390	Plasmid	Plasmid; P-P
CNZ63_RS26650	C2U54_RS24825	390	Plasmid	Plasmid; P-P
CNZ63_RS26650	C3F35_RS24090	390	Plasmid	Plasmid; P-P
EC3426_RS25395	DQW89_RS25620	204	Plasmid	Plasmid
EC3426_RS25395	BAT52_RS23225	204	Plasmid	Plasmid
EC3426_RS25395	CNQ51_RS25220	204	Plasmid	Plasmid
EC3426_RS25395	C2U19_RS27115	204	Plasmid	Plasmid
EC3426_RS25395	CNQ50_RS27075	204	Plasmid	Plasmid
EC3426_RS25395	U15A_RS24850	204	Plasmid	Plasmid
EC3426_RS25395	U12A_RS01410	204	Plasmid	Plasmid
RL_RS28400	RL_RS28400	157	Plasmid	Plasmid
RL_RS28400	RLV_RS00830	157	Plasmid	Plasmid
RL_RS28400	CHR56_RS37525	157	Plasmid	Plasmid
RL_RS28400	RLEG12_RS31130	157	Plasmid	Plasmid
RL_RS28400	REMIM1_RS29150	157	Plasmid	Plasmid
RL_RS28400	AMK00_RS21830	157	Plasmid	Plasmid
RL_RS28400	AMK01_RS21840	157	Plasmid	Plasmid
RL_RS28400	AMJ98_RS22585	157	Plasmid	Plasmid
RL_RS28400	AMJ99_RS22235	157	Plasmid	Plasmid
RL_RS28400	AMK03_RS22605	157	Plasmid	Plasmid
RL_RS28400	AMJ96_RS22120	157	Plasmid	Plasmid
RL_RS28400	AMK04_RS22220	157	Plasmid	Plasmid
RL_RS28400	AMJ97_RS22420	157	Plasmid	Plasmid
RL_RS28400	AMK02_RS22420	157	Plasmid	Plasmid
RL_RS28400	RLEG3_RS29160	157	Plasmid	Plasmid
RL_RS28400	AMK02_RS24985	157	Plasmid	Plasmid
RL_RS28400	AMC83_RS26875	157	Plasmid	Plasmid
RL_RS28400	AMJ97_RS25000	157	Plasmid	Plasmid
RL_RS28400	AMC79_RS26650	157	Plasmid	Plasmid
RL_RS28400	AMJ99_RS24780	157	Plasmid	Plasmid
RL_RS28400	AMK00_RS24400	157	Plasmid	Plasmid
RL_RS28400	AMK01_RS24405	157	Plasmid	Plasmid
RL_RS28400	AMC78_RS25020	157	Plasmid	Plasmid
RL_RS28400	AMC89_RS26635	157	Plasmid	Plasmid
RL_RS28400	AMK03_RS25140	157	Plasmid	Plasmid
RL_RS28400	AMC85_RS26930	157	Plasmid	Plasmid
RL_RS28400	AM571_RS24435	157	Plasmid	Plasmid
RL_RS28400	Tal182_RS26330	157	Plasmid	Plasmid
RL_RS28400	AMC82_RS26315	157	Plasmid	Plasmid
RL_RS28400	KIM5_RS24505	157	Plasmid	Plasmid
RL_RS28400	RHECIAT_RS25245	157	Plasmid	Plasmid
RL_RS28400	AMC87_RS26405	157	Plasmid	Plasmid
RL_RS28400	AMJ96_RS24680	157	Plasmid	Plasmid
RL_RS28400	AMK04_RS24775	157	Plasmid	Plasmid
RL_RS28400	AMJ98_RS25130	157	Plasmid	Plasmid
RL_RS28400	AMC86_RS24465	157	Plasmid	Plasmid
RL_RS28400	AMC80_RS27220	157	Plasmid	Plasmid
RL_RS28400	AMC81_RS27215	157	Plasmid	Plasmid
RL_RS28400	Bra5_RS23955	157	Plasmid	Plasmid
RL_RS28400	AMC84_RS26330	157	Plasmid	Plasmid
RL_RS28400	AMC88_RS26915	157	Plasmid	Plasmid
RL_RS28400	AMK05_RS27295	157	Plasmid	Plasmid
RL_RS28400	CO657_RS25485	157	Plasmid	Plasmid
RL_RS28400	CCGE532_RS31155	157	Plasmid	Plasmid
RL_RS28400	CCGE531_RS30790	157	Plasmid	Plasmid
RL_RS28400	RTCIAT899_RS20600	157	Plasmid	Plasmid
RL_RS28400	NXC24_RS22405	157	Plasmid	Plasmid
RL_RS28400	CCGE525_RS34895	157	Plasmid	Plasmid
RL_RS28400	IE4872_RS23490	157	Plasmid	Plasmid
RG1141_RS29745	RG1141_RS29745	58	Plasmid	Plasmid
RG1141_RS29745	RG540_RS30735	58	Plasmid	Plasmid
BM43_RS00715	BM43_RS00715	18	Plasmid	Plasmid
BM43_RS00715	CEJ98_RS37880	18	Plasmid	Plasmid
BM43_RS00715	A8H28_RS00350	18	Plasmid	Plasmid
BM43_RS00715	BGLA_RS37270	18	Plasmid	Plasmid
BM43_RS00715	BC1002_RS35330	18	Plasmid	Plasmid
EM4838_RS16245	EM4838_RS16245	86	Plasmid	Plasmid
ACJ74_RS25270	WFL_RS25005	1083	Plasmid	Plasmid
ACJ74_RS25270	ECW_RS24515	1083	Plasmid	Plasmid
ACJ74_RS25270	EKO11_RS24710	1083	Plasmid	Plasmid
ACJ74_RS25270	BB405_RS26850	1083	Plasmid	Plasmid
ACJ74_RS25270	CU643_RS28225	1083	Plasmid	Plasmid
ACJ74_RS25270	CXW72_RS24555	1083	Plasmid	Plasmid
DPQ29_RS25965	DPQ29_RS25965	124	Plasmid	Plasmid
DPQ29_RS25965	Eco118UI_RS26130	124	Plasmid	Plasmid
DPQ29_RS25965	GRI03_RS00780	124	Plasmid	Plasmid
FA04_RS25275	FA04_RS25275	115	Plasmid	Plasmid
FA04_RS25275	SAMCCGM7_RS29940	115	Plasmid	Plasmid
FA04_RS25275	AOX55_RS28920	115	Plasmid	Plasmid
FA04_RS25275	SAMCFNEI73_RS24305	115	Plasmid	Plasmid
FA04_RS25275	CDO28_RS30010	115	Plasmid	Plasmid
FA04_RS25275	C770_RS42930	115	Plasmid	Plasmid
FA04_RS25275	CDO22_RS28220	115	Plasmid	Plasmid
FA04_RS25275	SINMEB_RS31540	115	Plasmid	Plasmid
FA04_RS25275	BWO76_RS06395	115	Plasmid	Plasmid
FA04_RS25275	DU99_RS25250	115	Plasmid	Plasmid
FA04_RS25275	SF83666_RS27625	115	Plasmid	Plasmid
FA04_RS25275	SM11_RS27745	115	Plasmid	Plasmid
FA04_RS25275	CDO30_RS33050	115	Plasmid	Plasmid
FA04_RS25275	SM_RS24130	115	Plasmid	Plasmid
FA04_RS25275	SM2011_RS13715	115	Plasmid	Plasmid
FA04_RS25275	SMB554_RS32915	115	Plasmid	Plasmid
FA04_RS25275	CDO23_RS31050	115	Plasmid	Plasmid
FA04_RS25275	BWO90_RS13250	115	Plasmid	Plasmid
FA04_RS25275	CDO27_RS31235	115	Plasmid	Plasmid
FA04_RS25275	CDO29_RS26805	115	Plasmid	Plasmid
FA04_RS25275	BN406_RS27115	115	Plasmid	Plasmid
FA04_RS25275	CDO24_RS24310	115	Plasmid	Plasmid
FA04_RS25275	SMRU11_RS12595	115	Plasmid	Plasmid
FA04_RS25275	CDO31_RS30730	115	Plasmid	Plasmid
FA04_RS25275	CDO25_RS26160	115	Plasmid	Plasmid
FA04_RS25275	NGR_RS10040	115	Plasmid	Plasmid
FA04_RS25275	AB395_RS21695	115	Plasmid	Plasmid
FA04_RS25275	NXT3_RS26390	115	Plasmid	Plasmid
FA04_RS25275	SS05631_RS21360	115	Plasmid	Plasmid
FA04_RS25275	SMED_RS21215	115	Plasmid	Plasmid
FA04_RS25275	SJ05684_RS18970	115	Plasmid	Plasmid
FA04_RS25275	shn_RS26785	115	Plasmid	Plasmid
FA04_RS25275	RLEG2_RS31700	115	Plasmid	Plasmid
FA04_RS25275	A9174_RS34670	115	Plasmid	Plasmid
FA04_RS25275	SAMCFNEI73_RS19955	115	Plasmid	Plasmid
FA04_RS25275	A6B35_RS33490	115	Plasmid	Plasmid
AtA6_RS27125	AtA6_RS27125	22	Plasmid	Plasmid
AtA6_RS27125	Ach5_RS25360	22	Plasmid	Plasmid
AtA6_RS27125	At15955_RS26780	22	Plasmid	Plasmid
AtA6_RS27125	ARAD_RS34120	22	Plasmid	Plasmid
AtA6_RS27125	BLM14_RS21425	22	Plasmid	Plasmid
PhaeoP24_RS19300	PhaeoP24_RS19300	2	Plasmid	Plasmid
ST7201p41	ST7201p41	2	Phage	Phage
RG42_RS25255	RG42_RS25255	127	Plasmid	P-P; Plasmid
RG42_RS25255	EAH50_RS02115	127	Plasmid	P-P; Plasmid
BJG93_RS30315	BJG93_RS30315	8	Plasmid	Plasmid
PhaeoP24_RS20015	PhaeoP24_RS20015	3	Plasmid	Plasmid
IE4803_RS26970	IE4803_RS26970	35	Plasmid	Plasmid
IE4803_RS26970	KIM5_RS27780	35	Plasmid	Plasmid
IX91_RS24255	IX91_RS24255	5	Plasmid	Plasmid
C770_RS33745	C770_RS33745	34	Plasmid	Plasmid
C770_RS33745	CDO23_RS18805	34	Plasmid	Plasmid
C770_RS33745	SMED_RS31230	34	Plasmid	Plasmid
C770_RS33745	NXT3_RS20720	34	Plasmid	Plasmid
CHC80_RS24345	CHC80_RS24345	33	Plasmid	Plasmid
WM95_RS25880	WM95_RS25880	18	Plasmid	Plasmid
WM95_RS25880	CfB38_RS24945	18	Plasmid	Plasmid
BE964_RS01455	BE964_RS01455	553	Plasmid	Plasmid; P-P
BE964_RS01455	AM460_RS27960	553	Plasmid	Plasmid; P-P
BE964_RS01455	CRT46_RS25115	553	Plasmid	Plasmid; P-P
BE964_RS01455	U12A_RS01100	553	Plasmid	Plasmid; P-P
BE964_RS01455	AM344_RS26870	553	Plasmid	Plasmid; P-P
BE964_RS01455	CDH89_RS26265	553	Plasmid	Plasmid; P-P
BE964_RS01455	C6P55_RS30010	553	Plasmid	Plasmid; P-P
BE964_RS01455	A4R39_RS24100	553	Plasmid	Plasmid; P-P
BE964_RS01455	BE966_RS00435	553	Plasmid	Plasmid; P-P
BE964_RS01455	BE941_RS00565	553	Plasmid	Plasmid; P-P
BE964_RS01455	BCV59_RS00765	553	Plasmid	Plasmid; P-P
BE964_RS01455	AX202_RS26740	553	Plasmid	Plasmid; P-P
BE964_RS01455	CV83906_RS00720	553	Plasmid	Plasmid; P-P
BE964_RS01455	CDH88_RS26575	553	Plasmid	Plasmid; P-P
BE964_RS01455	AVR67_RS25980	553	Plasmid	Plasmid; P-P
BE964_RS01455	A4R37_RS25510	553	Plasmid	Plasmid; P-P
BE964_RS01455	EJC76_RS00015	553	Plasmid	Plasmid; P-P
BE964_RS01455	BB788_RS27950	553	Plasmid	Plasmid; P-P
BE964_RS01455	CFU2785_RS25795	553	Plasmid	Plasmid; P-P
BE964_RS01455	UMNK88_RS27570	553	Plasmid	Plasmid; P-P
BE964_RS01455	RG36_RS27775	553	Plasmid	Plasmid; P-P
BE964_RS01455	AM447_RS27585	553	Plasmid	Plasmid; P-P
BE964_RS01455	AM346_RS00125	553	Plasmid	Plasmid; P-P
BE964_RS01455	D5079_RS26535	553	Plasmid	Plasmid; P-P
BE964_RS01455	PCN061_RS23875	553	Plasmid	Plasmid; P-P
BE964_RS01455	EHF42_RS28875	553	Plasmid	Plasmid; P-P
BE964_RS01455	CEV20_RS01325	553	Plasmid	Plasmid; P-P
BE964_RS01455	AM390_RS27270	553	Plasmid	Plasmid; P-P
BE964_RS01455	AM390_RS29815	553	Plasmid	Plasmid; P-P
BE964_RS01455	C6N22_RS25785	553	Plasmid	Plasmid; P-P
BE964_RS01455	CHQ92_RS24325	553	Plasmid	Plasmid; P-P
BE964_RS01455	GJ11_RS01110	553	Plasmid	Plasmid; P-P
BE964_RS01455	CXX37_RS24705	553	Plasmid	Plasmid; P-P
BE964_RS01455	C6W73_RS27145	553	Plasmid	Plasmid; P-P
BE964_RS01455	C6W71_RS24915	553	Plasmid	Plasmid; P-P
BE964_RS01455	C6W69_RS25525	553	Plasmid	Plasmid; P-P
EL279_RS15550	EL279_RS15550	134	Plasmid	Plasmid
EL279_RS15550	EL240_RS15555	134	Plasmid	Plasmid
EL279_RS15550	CG806_RS00265	134	Plasmid	Plasmid
Bmayo_RS05960	Bmayo_RS05960	32	Plasmid	Plasmid
Bmayo_RS05960	A7X70_RS05900	32	Plasmid	Plasmid
Bmayo_RS05960	BBIDN127_RS07750	32	Plasmid	Plasmid
Bmayo_RS05960	Bmayo_RS05485	32	Plasmid	Plasmid
Bmayo_RS05960	A7X70_RS05440	32	Plasmid	Plasmid
Bmayo_RS05960	BHT49_RS06055	32	Plasmid	Plasmid
Bmayo_RS05960	BB_RS04335	32	Plasmid	Plasmid
Bmayo_RS05960	BBUJD1_RS06020	32	Plasmid	Plasmid
Bmayo_RS05960	BbuMM1_RS01025	32	Plasmid	Plasmid
Bmayo_RS05960	BBUZS7_RS01245	32	Plasmid	Plasmid
Bmayo_RS05960	BBUJD1_RS08290	32	Plasmid	Plasmid
Bmayo_RS05960	DB299_RS06425	32	Plasmid	Plasmid
Bmayo_RS05960	DB281_RS05105	32	Plasmid	Plasmid
Bmayo_RS05960	BLA33_RS04690	32	Plasmid	Plasmid
Bmayo_RS05960	CNO13_RS06520	32	Plasmid	Plasmid
Bmayo_RS05960	CNO14_RS06810	32	Plasmid	Plasmid
Bmayo_RS05960	CNO11_RS07175	32	Plasmid	Plasmid
Bmayo_RS05960	CNO12_RS07245	32	Plasmid	Plasmid
Bmayo_RS05960	CNO10_RS07180	32	Plasmid	Plasmid
SHJG_RS44795	SHJG_RS44795	7	Plasmid	Plasmid
SHJG_RS44795	SHJGH_RS43435	7	Plasmid	Plasmid
SHJG_RS44795	WQO_RS34235	7	Plasmid	Plasmid
EGM66_RS00490	A6D68_RS28305	865	Plasmid	Plasmid; P-P
EGM66_RS00490	CR231_RS27245	865	Plasmid	Plasmid; P-P
EGM66_RS00490	AM362_RS28520	865	Plasmid	Plasmid; P-P
EGM66_RS00490	AM390_RS29200	865	Plasmid	Plasmid; P-P
EGM66_RS00490	CSC13_RS01220	865	Plasmid	Plasmid; P-P
EGM66_RS00490	AGE86_RS01120	865	Plasmid	Plasmid; P-P
EGM66_RS00490	AM400_RS02085	865	Plasmid	Plasmid; P-P
EGM66_RS00490	EKN58_RS22910	865	Plasmid	Plasmid; P-P
EGM66_RS00490	EQK40_RS23810	865	Plasmid	Plasmid; P-P
EGM66_RS00490	BTE51_RS00980	865	Plasmid	Plasmid; P-P
EGM66_RS00490	BB749_RS28715	865	Plasmid	Plasmid; P-P
EGM66_RS00490	EJC76_RS01860	865	Plasmid	Plasmid; P-P
EGM66_RS00490	B8F96_RS29525	865	Plasmid	Plasmid; P-P
EGM66_RS00490	KPNIH10_RS28345	865	P-P	Plasmid; P-P
EGM66_RS00490	A8C11_RS02185	865	Plasmid	Plasmid; P-P
EGM66_RS00490	AL516_RS00335	865	Plasmid	Plasmid; P-P
EGM66_RS00490	ABY63_RS01120	865	Plasmid	Plasmid; P-P
EGM66_RS00490	A8N26_RS28615	865	Plasmid	Plasmid; P-P
EGM66_RS00490	KPNIH32_RS28865	865	Plasmid	Plasmid; P-P
EGM66_RS00490	AM362_RS28050	865	Plasmid	Plasmid; P-P
EGM66_RS00490	AM367_RS28100	865	Plasmid	Plasmid; P-P
EGM66_RS00490	CI103_RS27555	865	Plasmid	Plasmid; P-P
EGM66_RS00490	AGG69_RS00655	865	Plasmid	Plasmid; P-P
EGM66_RS00490	CSB98_RS28340	865	Plasmid	Plasmid; P-P
EGM66_RS00490	AXA58_RS29335	865	Plasmid	Plasmid; P-P
EGM66_RS00490	CLQ99_RS28465	865	Plasmid	Plasmid; P-P
EGM66_RS00490	CAY66_RS03325	865	Plasmid	Plasmid; P-P
EGM66_RS00490	AM359_RS01050	865	Plasmid	Plasmid; P-P
EGM66_RS00490	BU813_RS28510	865	Plasmid	Plasmid; P-P
EGM66_RS00490	C2U42_RS01025	865	Plasmid	Plasmid; P-P
EGM66_RS00490	AM447_RS28385	865	Plasmid	Plasmid; P-P
EGM66_RS00490	CTI68_RS28795	865	Plasmid	Plasmid; P-P
EGM66_RS00490	C2L62_RS29570	865	Plasmid	Plasmid; P-P
EGM66_RS00490	AGH21_RS01415	865	Plasmid	Plasmid; P-P
EGM66_RS00490	B9G35_RS29075	865	Plasmid	Plasmid; P-P
EGM66_RS00490	CO233_RS31180	865	Plasmid	Plasmid; P-P
EGM66_RS00490	C2M09_RS28880	865	Plasmid	Plasmid; P-P
EGM66_RS00490	AM360_RS27730	865	Plasmid	Plasmid; P-P
EGM66_RS00490	CSB98_RS27310	865	Plasmid	Plasmid; P-P
EGM66_RS00490	DWV03_RS26335	865	Plasmid	Plasmid; P-P
EGM66_RS00490	D5075_RS28390	865	Plasmid	Plasmid; P-P
EGM66_RS00490	AM372_RS01560	865	Plasmid	Plasmid; P-P
EGM66_RS00490	CS526_RS29005	865	Plasmid	Plasmid; P-P
EGM66_RS00490	DVJ73_RS02320	865	Plasmid	Plasmid; P-P
EGM66_RS00490	AN663_RS29155	865	Plasmid	Plasmid; P-P
EGM66_RS00490	KPNIH1_RS28350	865	P-P	Plasmid; P-P
EGM66_RS00490	A6D86_RS27660	865	Plasmid	Plasmid; P-P
EGM66_RS00490	A6P56_RS29310	865	Plasmid	Plasmid; P-P
EGM66_RS00490	CAY64_RS01125	865	Plasmid	Plasmid; P-P
EGM66_RS00490	AM395_RS27575	865	Plasmid	Plasmid; P-P
EGM66_RS00490	CHX41_RS27845	865	Plasmid	Plasmid; P-P
EGM66_RS00490	AGG69_RS00410	865	Plasmid	Plasmid; P-P
EGM66_RS00490	CTI75_RS28995	865	Plasmid	Plasmid; P-P
EGM66_RS00490	CHC10_RS28955	865	Plasmid	Plasmid; P-P
EGM66_RS00490	KOCBH_RS31185	865	Plasmid	Plasmid; P-P
EGM66_RS00490	AM426_RS28440	865	Plasmid	Plasmid; P-P
EGM66_RS00490	C2L61_RS29730	865	Plasmid	Plasmid; P-P
EGM66_RS00490	EW045_RS28215	865	Plasmid	Plasmid; P-P
EGM66_RS00490	Q770_RS27755	865	Plasmid	Plasmid; P-P
EGM66_RS00490	CSC00_RS27855	865	Plasmid	Plasmid; P-P
EGM66_RS00490	DA106_RS27430	865	Plasmid	Plasmid; P-P
EGM66_RS00490	EX352_RS27285	865	Plasmid	Plasmid; P-P
EGM66_RS00490	CLQ99_RS29870	865	Plasmid	Plasmid; P-P
EGM66_RS00490	BTE52_RS29620	865	Plasmid	Plasmid; P-P
EGM66_RS00490	BSL40_RS29440	865	Plasmid	Plasmid; P-P
EGM66_RS00490	AM359_RS02520	865	Plasmid	Plasmid; P-P
EGM66_RS00490	CTI69_RS28785	865	Plasmid	Plasmid; P-P
EGM66_RS00490	CEA73_RS29310	865	Plasmid	Plasmid; P-P
EGM66_RS00490	CSC25_RS28235	865	Plasmid	Plasmid; P-P
EGM66_RS00490	D5082_RS28400	865	Plasmid	Plasmid; P-P
EGM66_RS00490	H218_RS27930	865	Plasmid	Plasmid; P-P
EGM66_RS00490	BTE50_RS00770	865	Plasmid	Plasmid; P-P
EGM66_RS00490	AGG42_RS01680	865	Plasmid	Plasmid; P-P
EGM66_RS00490	KPNIH24_RS28725	865	Plasmid	Plasmid; P-P
EGM66_RS00490	AM445_RS27905	865	Plasmid	Plasmid; P-P
EGM66_RS00490	EW042_RS28295	865	Plasmid	Plasmid; P-P
EGM66_RS00490	CTI74_RS28805	865	Plasmid	Plasmid; P-P
EGM66_RS00490	PMK1_RS26650	865	Plasmid	Plasmid; P-P
EGM66_RS00490	A6D67_RS27705	865	Plasmid	Plasmid; P-P
EGM66_RS00490	A6P37_RS28370	865	Plasmid	Plasmid; P-P
EGM66_RS00490	CSB99_RS28700	865	Plasmid	Plasmid; P-P
EGM66_RS00490	DVJ73_RS01245	865	Plasmid	Plasmid; P-P
EGM66_RS00490	AN663_RS28155	865	Plasmid	Plasmid; P-P
EGM66_RS00490	LI86_RS27330	865	Plasmid	Plasmid; P-P
EGM66_RS00490	A6D82_RS28105	865	Plasmid	Plasmid; P-P
EGM66_RS00490	CTI61_RS29030	865	Plasmid	Plasmid; P-P
EGM66_RS00490	CWN90_RS28615	865	Plasmid	Plasmid; P-P
EGM66_RS00490	DVJ72_RS28080	865	Plasmid	Plasmid; P-P
EGM66_RS00490	AM376_RS00540	865	Plasmid	Plasmid; P-P
EGM66_RS00490	CRN70_RS29895	865	Plasmid	Plasmid; P-P
EGM66_RS00490	CWN89_RS28710	865	Plasmid	Plasmid; P-P
EGM66_RS00490	CXB25_RS28545	865	Plasmid	Plasmid; P-P
EGM66_RS00490	EGX99_RS00425	865	Plasmid	Plasmid; P-P
EGM66_RS00490	CEV20_RS00115	865	Plasmid	Plasmid; P-P
EGM66_RS00490	D5079_RS28490	865	Plasmid	Plasmid; P-P
EGM66_RS00490	KPN_RS26830	865	Plasmid	Plasmid; P-P
EGM66_RS00490	CWQ24_RS28870	865	Plasmid	Plasmid; P-P
EGM66_RS00490	AM399_RS28185	865	Plasmid	Plasmid; P-P
EGM66_RS00490	CTI62_RS28640	865	Plasmid	Plasmid; P-P
EGM66_RS00490	CU643_RS27295	865	Plasmid	Plasmid; P-P
EGM66_RS00490	AM458_RS29220	865	Plasmid	Plasmid; P-P
EGM66_RS00490	AM393_RS27265	865	Plasmid	Plasmid; P-P
EGM66_RS00490	CTI59_RS29025	865	Plasmid	Plasmid; P-P
EGM66_RS00490	CYE04_RS29090	865	Plasmid	Plasmid; P-P
EGM66_RS00490	AM466_RS28440	865	Plasmid	Plasmid; P-P
EGM66_RS00490	DCD52_RS01185	865	Plasmid	Plasmid; P-P
EGM66_RS00490	AM477_RS27625	865	Plasmid	Plasmid; P-P
EGM66_RS00490	KOJKO3_RS28290	865	Plasmid	Plasmid; P-P
EGM66_RS00490	AB187_RS00115	865	Plasmid	Plasmid; P-P
EGM66_RS00490	BB746_RS28760	865	Plasmid	Plasmid; P-P
EGM66_RS00490	C3377_RS01000	865	Plasmid	Plasmid; P-P
EGM66_RS00490	B7D34_RS01140	865	Plasmid	Plasmid; P-P
EGM66_RS00490	B7D49_RS02375	865	Plasmid	Plasmid; P-P
EGM66_RS00490	CLQ46_RS00905	865	Plasmid	Plasmid; P-P
EGM66_RS00490	KPHS_p201540	865	Plasmid	Plasmid; P-P
EGM66_RS00490	BT120_RS01095	865	Plasmid	Plasmid; P-P
EGM66_RS00490	AM361_RS25380	865	Plasmid	Plasmid; P-P
EGM66_RS00490	AB186_RS01985	865	Plasmid	Plasmid; P-P
EGM66_RS00490	AM488_RS29120	865	Plasmid	Plasmid; P-P
EGM66_RS00490	C2U48_RS28870	865	Plasmid	Plasmid; P-P
EGM66_RS00490	AGG09_RS26885	865	Plasmid	Plasmid; P-P
EGM66_RS00490	CSB67_RS00230	865	Plasmid	Plasmid; P-P
EGM66_RS00490	BB788_RS29515	865	Plasmid	Plasmid; P-P
EGM66_RS00490	CXB24_RS28545	865	Plasmid	Plasmid; P-P
EGM66_RS00490	BB750_RS30690	865	Plasmid	Plasmid; P-P
EGM66_RS00490	BB744_RS29960	865	Plasmid	Plasmid; P-P
EGM66_RS00490	BB783_RS30460	865	Plasmid	Plasmid; P-P
EGM66_RS00490	BB787_RS30545	865	Plasmid	Plasmid; P-P
EGM66_RS00490	BKL84_RS27270	865	Plasmid	Plasmid; P-P
EGM66_RS00490	BB784_RS30235	865	Plasmid	Plasmid; P-P
EGM66_RS00490	BB785_RS30185	865	Plasmid	Plasmid; P-P
EGM66_RS00490	ACG94_RS00215	865	Plasmid	Plasmid; P-P
EGM66_RS00490	BB786_RS30715	865	Plasmid	Plasmid; P-P
EGM66_RS00490	BB751_RS30505	865	Plasmid	Plasmid; P-P
EGM66_RS00490	AM384_RS25790	865	Plasmid	Plasmid; P-P
A4X18_RS26720	A4X18_RS26720	486	Plasmid	Plasmid; P-P
A4X18_RS26720	AM483_RS25935	486	Plasmid	Plasmid; P-P
A4X18_RS26720	C2U19_RS26925	486	Plasmid	Plasmid; P-P
A4X18_RS26720	FH07_RS25620	486	Plasmid	Plasmid; P-P
A4X18_RS26720	ECONIH1_RS26940	486	Plasmid	Plasmid; P-P
A4X18_RS26720	EW040_RS25540	486	Plasmid	Plasmid; P-P
A4X18_RS26720	ECTO148_RS26280	486	Plasmid	Plasmid; P-P
A4X18_RS26720	ECTO124_RS27390	486	Plasmid	Plasmid; P-P
A4X18_RS26720	DVJ72_RS27935	486	Plasmid	Plasmid; P-P
A4X18_RS26720	DCD52_RS00745	486	Plasmid	Plasmid; P-P
A4X18_RS26720	CO233_RS31540	486	Plasmid	Plasmid; P-P
A4X18_RS26720	CNZ63_RS28245	486	Plasmid	Plasmid; P-P
CCGE532_RS29250	CCGE532_RS29250	61	Plasmid	Plasmid
CCGE532_RS29250	CCGE531_RS29760	61	Plasmid	Plasmid
HmaOT1_RS19505	HmaOT1_RS19505	70	Plasmid	Plasmid
HmaOT1_RS19505	C1J03_RS24750	70	Plasmid	Plasmid
ARTH_RS21505	ARTH_RS21505	6	Plasmid	Plasmid
M673_RS21285	M673_RS21285	150	Plasmid	Plasmid
M673_RS21285	B0909_RS26220	150	Plasmid	Plasmid
M673_RS21285	MALG_RS21445	150	Plasmid	Plasmid
M673_RS21285	D1823_RS19365	150	Plasmid	Plasmid
M673_RS21285	EBB79_RS22970	150	Plasmid	Plasmid
M673_RS21285	METH_RS20730	150	Plasmid	Plasmid
M673_RS21285	JCM7686_RS21675	150	Plasmid	Plasmid
M673_RS21285	ETW23_RS22485	150	Plasmid	Plasmid
DU99_RS22480	DU99_RS22480	50	Plasmid	Plasmid
DU99_RS22480	CDO22_RS25730	50	Plasmid	Plasmid
DU99_RS22480	SAMCFNEI73_RS20185	50	Plasmid	Plasmid
DU99_RS22480	SAMCFNEI73_RS17890	50	Plasmid	Plasmid
ASA_RS22600	ASA_RS22600	238	Plasmid	Plasmid; P-P
ASA_RS22600	EJL47_RS22175	238	Plasmid	Plasmid; P-P
ASA_RS22600	CE463_RS00190	238	Plasmid	Plasmid; P-P
AX01_RS24500	AX01_RS24500	40	Plasmid	Plasmid
AX01_RS24500	AW49_RS25425	40	Plasmid	Plasmid
AX01_RS24500	A5958_RS29200	40	Plasmid	Plasmid
AX01_RS24500	C6P66_RS25395	40	Plasmid	Plasmid
AX01_RS24500	BBC45_RS23895	40	Plasmid	Plasmid
AX01_RS24500	CI104_RS27455	40	Plasmid	Plasmid
PSSM7_116	PSSM7_116	22	Phage	Phage
MJ68_RS29870	MJ68_RS29870	60	Plasmid	Plasmid
MJ68_RS29870	C6992_RS28875	60	Plasmid	Plasmid
SJA_RS20310	SJA_RS20310	23	Plasmid	Plasmid
SJA_RS20310	A9174_RS34800	23	Plasmid	Plasmid
SJA_RS20310	C0V82_RS22960	23	Plasmid	Plasmid
SJA_RS20310	MAFF_RS00465	23	Plasmid	Plasmid
SJA_RS20310	DOL89_RS23770	23	Plasmid	Plasmid
D1823_RS20480	D1823_RS20480	41	Plasmid	Plasmid
D1823_RS20480	SPO_RS20070	41	Plasmid	Plasmid
ANACY_RS30125	ANACY_RS30125	2	Plasmid	Plasmid
F392_gp152	F392_gp152	3	Phage	Phage
E5D09_RS19130	E5D09_RS19130	17	Plasmid	Plasmid
RHEC894_RS31110	RHEC894_RS31110	77	Plasmid	Plasmid
kpn2146_RS28335	CR230_RS27260	177	Plasmid	Plasmid; P-P
CGA23_RS25950	CGA23_RS25950	278	P-P	Plasmid; P-P
CGA23_RS25950	AVR67_RS25785	278	Plasmid	Plasmid; P-P
CGA23_RS25950	CXG97_RS27120	278	Plasmid	Plasmid; P-P
CGA23_RS25950	ECONIH1_RS26560	278	Plasmid	Plasmid; P-P
CGA23_RS25950	BE937_RS01550	278	Plasmid	Plasmid; P-P
CGA23_RS25950	BE948_RS01735	278	Plasmid	Plasmid; P-P
CGA23_RS25950	BHT24_RS26705	278	Plasmid	Plasmid; P-P
CGA23_RS25950	L282_RS25310	278	Plasmid	Plasmid; P-P
CGA23_RS25950	APECO1_RS26510	278	Plasmid	Plasmid; P-P
CGA23_RS25950	B9W17_RS24485	278	Plasmid	Plasmid; P-P
CGA23_RS25950	AN203_RS25470	278	Plasmid	Plasmid; P-P
CGA23_RS25950	CYU58_RS25120	278	Plasmid	Plasmid; P-P
CGA23_RS25950	AM384_RS24465	278	Plasmid	Plasmid; P-P
CGA23_RS25950	CNQ53_RS00205	278	Plasmid	Plasmid; P-P
CGA23_RS25950	APECO2_RS27710	278	Plasmid	Plasmid; P-P
CGA23_RS25950	ECS88_RS00070	278	Plasmid	Plasmid; P-P
CGA23_RS25950	CPZ02_RS26375	278	Plasmid	Plasmid; P-P
CGA23_RS25950	AC789_RS25040	278	Plasmid	Plasmid; P-P
CGA23_RS25950	RG39_RS24700	278	Plasmid	Plasmid; P-P
CGA23_RS25950	CHQ92_RS24255	278	Plasmid	Plasmid; P-P
CGA23_RS25950	EAS44_RS00725	278	Plasmid	Plasmid; P-P
CGA23_RS25950	EQK40_RS24600	278	Plasmid	Plasmid; P-P
CGA23_RS25950	RR31_RS24495	278	Plasmid	Plasmid; P-P
CGA23_RS25950	DUT84_RS26200	278	Plasmid	Plasmid; P-P
CGA23_RS25950	MJ49_RS27175	278	Plasmid	Plasmid; P-P
CGA23_RS25950	MS7163_RS27435	278	Plasmid	Plasmid; P-P
CGA23_RS25950	PPECC33_RS25025	278	Plasmid	Plasmid; P-P
CGA23_RS25950	RG43_RS27455	278	Plasmid	Plasmid; P-P
CGA23_RS25950	C3K24_RS29045	278	Plasmid	Plasmid; P-P
CGA23_RS25950	EW040_RS25915	278	Plasmid	Plasmid; P-P
CGA23_RS25950	CRT37_RS23750	278	Plasmid	Plasmid; P-P
CGA23_RS25950	AVR74_RS24630	278	Plasmid	Plasmid; P-P
CGA23_RS25950	CSC09_RS01095	278	Plasmid	Plasmid; P-P
CGA23_RS25950	BE962_RS02055	278	Plasmid	Plasmid; P-P
CGA23_RS25950	FORC79_RS24450	278	Plasmid	Plasmid; P-P
CGA23_RS25950	AN206_RS26200	278	Plasmid	Plasmid; P-P
CGA23_RS25950	RG36_RS26905	278	Plasmid	Plasmid; P-P
CGA23_RS25950	CSC06_RS00510	278	Plasmid	Plasmid; P-P
CGA23_RS25950	AM341_RS25480	278	Plasmid	Plasmid; P-P
CGA23_RS25950	AM338_RS25255	278	Plasmid	Plasmid; P-P
WS57_RS34830	DCN14_RS35915	36	Plasmid	Plasmid
WS57_RS34830	A2T82_RS01010	36	Plasmid	Plasmid
WS57_RS34830	A3203_RS38655	36	Plasmid	Plasmid
WS57_RS34830	B7P44_RS35005	36	Plasmid	Plasmid
WS57_RS34830	WL96_RS15460	36	Plasmid	Plasmid
WS57_RS34830	BAMMC406_RS33665	36	Plasmid	Plasmid
BOO69_RS22790	BOO69_RS22790	23	Plasmid	Plasmid
BOO69_RS22790	B5M07_RS18550	23	Plasmid	Plasmid
BOO69_RS22790	SULPSESMR1_RS23345	23	Plasmid	Plasmid
ECVR50_RS25985	ECO103_RS28225	839	Plasmid	Plasmid; P-P
ECVR50_RS25985	A5958_RS28755	839	Plasmid	Plasmid; P-P
ECVR50_RS25985	I3O_RS27955	839	Plasmid	Plasmid; P-P
ECVR50_RS25985	CR534_RS27885	839	Plasmid	Plasmid; P-P
ECVR50_RS25985	C7M85_RS29970	839	Plasmid	Plasmid; P-P
ECVR50_RS25985	AA102_RS26825	839	Plasmid	Plasmid; P-P
ECVR50_RS25985	CXX11_RS24625	839	Plasmid	Plasmid; P-P
ECVR50_RS25985	C5S64_RS27765	839	Plasmid	Plasmid; P-P
ECVR50_RS25985	AVR68_RS01055	839	Plasmid	Plasmid; P-P
ECVR50_RS25985	CR536_RS28455	839	Plasmid	Plasmid; P-P
ECVR50_RS25985	ECTO73_RS23655	839	Plasmid	Plasmid; P-P
ECVR50_RS25985	ECTO124_RS27430	839	Plasmid	Plasmid; P-P
ECVR50_RS25985	CRN23_RS28895	839	Plasmid	Plasmid; P-P
ECVR50_RS25985	ECTO148_RS26320	839	Plasmid	Plasmid; P-P
ECVR50_RS25985	BBD64_RS29210	839	Plasmid	Plasmid; P-P
ECVR50_RS25985	I51_RS25640	839	Plasmid	Plasmid; P-P
ECVR50_RS25985	BE928_RS00440	839	Plasmid	Plasmid; P-P
ECVR50_RS25985	AM465_RS26475	839	Plasmid	Plasmid; P-P
ECVR50_RS25985	A4X18_RS26745	839	Plasmid	Plasmid; P-P
ECVR50_RS25985	ECONIH1_RS26915	839	Plasmid	Plasmid; P-P
ECVR50_RS25985	AM483_RS25960	839	Plasmid	Plasmid; P-P
ECVR50_RS25985	EW040_RS25515	839	Plasmid	Plasmid; P-P
ECVR50_RS25985	C2U19_RS26950	839	Plasmid	Plasmid; P-P
ECVR50_RS25985	CR539_RS25295	839	Plasmid	Plasmid; P-P
ECVR50_RS25985	DCD52_RS00720	839	Plasmid	Plasmid; P-P
ECVR50_RS25985	CO233_RS31510	839	Plasmid	Plasmid; P-P
ECVR50_RS25985	DVJ72_RS27910	839	Plasmid	Plasmid; P-P
ECVR50_RS25985	C1P82_RS23315	839	Plasmid	Plasmid; P-P
ECVR50_RS25985	C1P50_RS24220	839	Plasmid	Plasmid; P-P
ECVR50_RS25985	C5B80_RS25605	839	Plasmid	Plasmid; P-P
ECVR50_RS25985	SBO_RS25500	839	Plasmid	Plasmid; P-P
ECVR50_RS25985	C1P63_RS24280	839	Plasmid	Plasmid; P-P
ECVR50_RS25985	C1P60_RS00145	839	Plasmid	Plasmid; P-P
EB670_RS23900	EB670_RS23900	859	Plasmid	Plasmid; P-P; Phage
EB670_RS23900	CXX05_RS26135	859	Plasmid	Plasmid; P-P; Phage
EB670_RS23900	CXX03_RS24360	859	Plasmid	Plasmid; P-P; Phage
EB670_RS23900	CXX09_RS24525	859	Plasmid	Plasmid; P-P; Phage
EB670_RS23900	CXX08_RS25400	859	Plasmid	Plasmid; P-P; Phage
EB670_RS23900	A5955_RS27350	859	Plasmid	Plasmid; P-P; Phage
EB670_RS23900	G2583_RS27505	859	Plasmid	Plasmid; P-P; Phage
EB670_RS23900	ECO55CA74_RS27235	859	Plasmid	Plasmid; P-P; Phage
EB670_RS23900	BB344_RS25640	859	Plasmid	Plasmid; P-P; Phage
EB670_RS23900	PA45B_RS27210	859	Plasmid	Plasmid; P-P; Phage
LFZ25_RS26530	LFZ25_RS26530	820	Plasmid	Plasmid; P-P
LFZ25_RS26530	DBR02_RS25785	820	Plasmid	Plasmid; P-P
PAT9B_RS22725	PAT9B_RS22725	28	Plasmid	Plasmid
PAT9B_RS22725	DSJ_RS25975	28	Plasmid	Plasmid
PAT9B_RS22725	AW734_RS22090	28	Plasmid	Plasmid
PAT9B_RS22725	B7764_RS23400	28	Plasmid	Plasmid
PAT9B_RS22725	PAJ_RS20960	28	Plasmid	Plasmid
PAT9B_RS22725	PANA5342_RS44405	28	Plasmid	Plasmid
PAT9B_RS22725	PAGR_RS22000	28	Plasmid	Plasmid
PAT9B_RS22725	EPK90_RS23960	28	Plasmid	Plasmid
PAT9B_RS22725	EM595_RS17525	28	Plasmid	Plasmid
APL92_RS23960	APL92_RS23960	142	Plasmid	Plasmid; P-P
APL92_RS23960	BAR51_RS23965	142	Plasmid	Plasmid; P-P
APL92_RS23960	ATD18_RS23965	142	Plasmid	Plasmid; P-P
APL92_RS23960	BBV18_RS23975	142	Plasmid	Plasmid; P-P
APL92_RS23960	LFZ25_RS26105	142	Plasmid	Plasmid; P-P
KPNIH32_RS27790	KPNIH32_RS27790	143	Plasmid	Plasmid; P-P
KPNIH32_RS27790	SY51_RS26145	143	Plasmid	Plasmid; P-P
KPNIH32_RS27790	WM95_RS26730	143	Plasmid	Plasmid; P-P
KPNIH32_RS27790	RG63_RS26605	143	Plasmid	Plasmid; P-P
KPNIH32_RS27790	RG60_RS26880	143	Plasmid	Plasmid; P-P
KPNIH32_RS27790	RG58_RS26935	143	Plasmid	Plasmid; P-P
KPNIH32_RS27790	RG56_RS26940	143	Plasmid	Plasmid; P-P
KPNIH32_RS27790	RG61_RS27330	143	Plasmid	Plasmid; P-P
KPNIH32_RS27790	CXX05_RS26460	143	Plasmid	Plasmid; P-P
IE4872_RS23220	IE4872_RS23220	72	Plasmid	Plasmid
IE4872_RS23220	SAMCFNEI73_RS20235	72	Plasmid	Plasmid
AArc1_RS00065	AArc1_RS00065	2	Plasmid	Plasmid
PhaeoP97_RS20000	PhaeoP97_RS20000	19	Plasmid	Plasmid; P-P
C7I32_RS15945	C7I32_RS15945	31	Plasmid	Plasmid
C7I32_RS15945	CG806_RS00580	31	Plasmid	Plasmid
C7I32_RS15945	CEQ02_RS00380	31	Plasmid	Plasmid
CH25_gp92	CM07_gp93	42	P-P	Phage; P-P
CH25_gp92	AVV05_gp096	42	P-P	Phage; P-P
CH25_gp92	BJD80_gp098	42	P-P	Phage; P-P
AM571_RS22660	At1D1108_RS24525	89	Plasmid	Plasmid
AM571_RS22660	BLX90_RS24770	89	Plasmid	Plasmid
AM571_RS22660	AGROH133_RS24750	89	Plasmid	Plasmid
AM571_RS22660	ATU_RS24430	89	Plasmid	Plasmid
AM571_RS22660	Ach5_RS24690	89	Plasmid	Plasmid
AM571_RS22660	At15955_RS26105	89	Plasmid	Plasmid
AM571_RS22660	AtA6_RS26455	89	Plasmid	Plasmid
XcvCFBP7111P_RS24915	XcvCFBP7111P_RS24915	9	Plasmid	Plasmid
AM404_RS29180	C6M05_RS28130	1401	Plasmid	Plasmid; P-P
AM404_RS29180	AGF18_RS29745	1401	Plasmid	Plasmid; P-P
AM404_RS29180	AB181_RS02105	1401	Plasmid	Plasmid; P-P
AM404_RS29180	AB184_RS01940	1401	Plasmid	Plasmid; P-P
AM404_RS29180	E4F32_RS22735	1401	Plasmid	Plasmid; P-P
AM404_RS29180	DSB71_RS28985	1401	Plasmid	Plasmid; P-P
AM404_RS29180	CYU58_RS25465	1401	Plasmid	Plasmid; P-P
AM404_RS29180	CNQ50_RS25260	1401	Plasmid	Plasmid; P-P
AM404_RS29180	C2U50_RS01565	1401	Plasmid	Plasmid; P-P
AM404_RS29180	EW045_RS27580	1401	Plasmid	Plasmid; P-P
AM404_RS29180	A6D67_RS26650	1401	Plasmid	Plasmid; P-P
AM404_RS29180	CRN69_RS28640	1401	Plasmid	Plasmid; P-P
CUJ84_RS36115	CUJ84_RS36115	9	Plasmid	Plasmid
APL92_RS23960	BT110_RS00880	142	Plasmid	Plasmid; P-P
BE937_RS02730	BE937_RS02730	236	Plasmid	Plasmid
B1H21_RS24005	B1H21_RS24005	144	Plasmid	Plasmid; P-P
B1H21_RS24005	Y71_RS29255	144	Plasmid	Plasmid; P-P
B1H21_RS24005	KOCBH_RS29795	144	Plasmid	Plasmid; P-P
B1H21_RS24005	AM488_RS27360	144	Plasmid	Plasmid; P-P
B1H21_RS24005	CWQ24_RS30615	144	Plasmid	Plasmid; P-P
B1H21_RS24005	B2J95_RS26060	144	Plasmid	Plasmid; P-P
B1H21_RS24005	B8O09_RS29970	144	Plasmid	Plasmid; P-P
B1H21_RS24005	SERAS_RS24805	144	Plasmid	Plasmid; P-P
B1H21_RS24005	DBR05_RS24560	144	Plasmid	Plasmid; P-P
B1H21_RS24005	CCF14_RS27410	144	Plasmid	Plasmid; P-P
B1H21_RS24005	EAH50_RS00165	144	Plasmid	Plasmid; P-P
B1H21_RS24005	RG68_RS26550	144	Plasmid	Plasmid; P-P
B1H21_RS24005	AM464_RS29615	144	Plasmid	Plasmid; P-P
B1H21_RS24005	APECO2_RS27150	144	Plasmid	Plasmid; P-P
B1H21_RS24005	DMI84_RS25630	144	Plasmid	Plasmid; P-P
B1H21_RS24005	DKQ63_RS23075	144	Plasmid	Plasmid; P-P
B1H21_RS24005	EC3426_RS24720	144	Plasmid	Plasmid; P-P
B1H21_RS24005	EEI76_RS22405	144	Plasmid	Plasmid; P-P
B1H21_RS24005	CSC17_RS00220	144	Plasmid	Plasmid; P-P
B1H21_RS24005	CES93_RS26580	144	Plasmid	Plasmid; P-P
B1H21_RS24005	LI65_RS24260	144	Plasmid	Plasmid; P-P
B1H21_RS24005	BGK56_RS21930	144	Plasmid	Plasmid; P-P
B1H21_RS24005	BVG94_RS25495	144	Plasmid	Plasmid; P-P
B1H21_RS24005	BZ19_RS21690	144	Plasmid	Plasmid; P-P
B1H21_RS24005	ECO55CA74_RS27220	144	Plasmid	Plasmid; P-P
B1H21_RS24005	G2583_RS27490	144	Plasmid	Plasmid; P-P
B1H21_RS24005	A5955_RS27365	144	Plasmid	Plasmid; P-P
B1H21_RS24005	CAY62_RS20695	144	Plasmid	Plasmid; P-P
B1H21_RS24005	ETN89_RS20015	144	Plasmid	Plasmid; P-P
B1H21_RS24005	BE962_RS00905	144	Plasmid	Plasmid; P-P
AMK58_RS21815	AMK58_RS21815	10	Plasmid	Plasmid
AMK58_RS21815	TSH58p_RS02710	10	Plasmid	Plasmid
AMK58_RS21815	ABAZ39_RS23105	10	Plasmid	Plasmid
AMK58_RS21815	DM194_RS21475	10	Plasmid	Plasmid
AMK58_RS21815	AZOLI_RS21540	10	Plasmid	Plasmid
NCHU2750_RS27985	NCHU2750_RS27985	117	Plasmid	Plasmid
NCHU2750_RS27985	shn_RS33695	117	Plasmid	Plasmid
NCHU2750_RS27985	REMIM1_RS24190	117	Plasmid	Plasmid
NCHU2750_RS27985	SF83666_RS34230	117	Plasmid	Plasmid
NCHU2750_RS27985	RG1141_RS30795	117	Plasmid	Plasmid
NCHU2750_RS27985	CDO27_RS35055	117	Plasmid	Plasmid
NCHU2750_RS27985	BN406_RS18790	117	Plasmid	Plasmid
NCHU2750_RS27985	shn_RS33240	117	Plasmid	Plasmid
NCHU2750_RS27985	B0909_RS25750	117	Plasmid	Plasmid
NCHU2750_RS27985	shn_RS30485	117	Plasmid	Plasmid
NCHU2750_RS27985	SL003B_RS22105	117	Plasmid	Plasmid
NCHU2750_RS27985	RTCIAT899_RS19610	117	Plasmid	Plasmid
NCHU2750_RS27985	CUJ84_RS34925	117	Plasmid	Plasmid
NCHU2750_RS27985	Ach5_RS26210	117	Plasmid	Plasmid
NCHU2750_RS27985	At15955_RS28110	117	Plasmid	Plasmid
NCHU2750_RS27985	AtA6_RS28455	117	Plasmid	Plasmid
NCHU2750_RS27985	RLV_RS01855	117	Plasmid	Plasmid
NCHU2750_RS27985	NHAM_RS23270	117	Plasmid	Plasmid
NCHU2750_RS27985	shn_RS34490	117	Plasmid	Plasmid
NCHU2750_RS27985	CCGE525_RS36825	117	Plasmid	Plasmid
NCHU2750_RS27985	ACO34A_RS29495	117	Plasmid	Plasmid
NCHU2750_RS27985	NXC12_RS28200	117	Plasmid	Plasmid
NCHU2750_RS27985	NXC14_RS24300	117	Plasmid	Plasmid
NCHU2750_RS27985	At1D132_RS26160	117	Plasmid	Plasmid
NCHU2750_RS27985	At12D1_RS26185	117	Plasmid	Plasmid
NCHU2750_RS27985	NXC24_RS24035	117	Plasmid	Plasmid
NCHU2750_RS27985	NCHU2750_RS28210	117	Plasmid	Plasmid
NCHU2750_RS27985	ARAD_RS31975	117	Plasmid	Plasmid
NCHU2750_RS27985	IE4872_RS25065	117	Plasmid	Plasmid
NCHU2750_RS27985	IE4872_RS21830	117	Plasmid	Plasmid
NCHU2750_RS27985	At15955_RS25335	117	Plasmid	Plasmid
NCHU2750_RS27985	AtA6_RS25685	117	Plasmid	Plasmid
NCHU2750_RS27985	AM571_RS22495	117	Plasmid	Plasmid
NCHU2750_RS27985	BSY16_RS19955	117	Plasmid	Plasmid
NCHU2750_RS27985	At1D1460_RS28125	117	Plasmid	Plasmid
NCHU2750_RS27985	ATU_RS23190	117	Plasmid	Plasmid
NCHU2750_RS27985	NK6_RS48450	117	Plasmid	Plasmid
NCHU2750_RS27985	BLM14_RS27905	117	Plasmid	Plasmid
NCHU2750_RS27985	RHEC894_RS23985	117	Plasmid	Plasmid
NCHU2750_RS27985	At1D1108_RS27755	117	Plasmid	Plasmid
NCHU2750_RS27985	SMED_RS26735	117	Plasmid	Plasmid
NCHU2750_RS27985	SAMCFNEI73_RS21595	117	Plasmid	Plasmid
NCHU2750_RS27985	SAMCCGM7_RS21565	117	Plasmid	Plasmid
NCHU2750_RS27985	RLEG12_RS30700	117	Plasmid	Plasmid
NCHU2750_RS27985	At1D132_RS27055	117	Plasmid	Plasmid
NCHU2750_RS27985	CCGE531_RS32640	117	Plasmid	Plasmid
NCHU2750_RS27985	RTCIAT899_RS22185	117	Plasmid	Plasmid
NCHU2750_RS27985	CCGE532_RS31805	117	Plasmid	Plasmid
NCHU2750_RS27985	NCHU2750_RS30160	117	Plasmid	Plasmid
NCHU2750_RS27985	NK6_RS47545	117	Plasmid	Plasmid
NCHU2750_RS27985	DLJ82_RS33590	117	Plasmid	Plasmid
NCHU2750_RS27985	RLEG_RS30325	117	Plasmid	Plasmid
NCHU2750_RS27985	DCS14_RS30470	117	Plasmid	Plasmid
AMJ97_RS25275	AMJ97_RS25275	92	Plasmid	Plasmid
AMJ97_RS25275	AMK02_RS25260	92	Plasmid	Plasmid
AMJ97_RS25275	IE4803_RS26375	92	Plasmid	Plasmid
AMJ97_RS25275	CO657_RS28225	92	Plasmid	Plasmid
AMJ97_RS25275	AMK05_RS30045	92	Plasmid	Plasmid
[truncated: 732,162 more rows]
