# Supplementary material for: Phage-plasmids promote recombination and emergence of phages and plasmids
Source: Nat Commun. 2024 Feb 20;15:1545. doi: 10.1038/s41467-024-45757-3 (PMC10879196; doi:10.1038/s41467-024-45757-3)
Supplement: Supplementary file 8 — Supplementary Dataset 5 [file 41467_2024_45757_MOESM8_ESM.xlsx]

## Sheet: All_categories (1)
Functional_category	#Genes	MGE Type	RG (#genes)	NRG (#genes)	Sum of all RG (#Genes)	Sum of all NRG (#Genes)	Fraction_RG (in%)	Fraction_NRG (in%)	Functional_group_for_Test	signifcance_level	pvalue test RG greater NRG	signifcance (RG>NRG)	pvalue test RG less NRG	signifcance (RG<NRG)	Fraction (genes in functional category/ all genes) (in%)	Diff_sum_ratio_RG	Diff_sum_ratio_NRG
connector	119967	P-P	115	1552	21531	98436	0.53	1.58	PHROGs_category	less	1	ns	7.06e-39	****	1.38955	-0.45	0.06
DNA, RNA and nucleotide metabolism	119967	P-P	2783	10153	21531	98436	12.93	10.31	PHROGs_category	greater	2.72e-27	****	1	ns	10.783	0.09	-0.02
head and packaging	119967	P-P	1127	4893	21531	98436	5.23	4.97	PHROGs_category	ns	0.341	ns	1	ns	5.01805	0.02	0
integration and excision	119967	P-P	1852	1845	21531	98436	8.6	1.87	PHROGs_category	greater	0	****	1	ns	3.08168	0.47	-0.24
lysis	119967	P-P	304	1738	21531	98436	1.41	1.77	PHROGs_category	less	1	ns	0.000805	***	1.70213	-0.09	0.02
moron, auxiliary metabolic gene and host takeover	119967	P-P	1269	3138	21531	98436	5.89	3.19	PHROGs_category	greater	1.5e-71	****	1	ns	3.67351	0.23	-0.07
notHit	119967	P-P	11459	60825	21531	98436	53.22	61.79	PHROGs_category	less	1	ns	1.32e-117	****	60.2532	-0.06	0.01
other	119967	P-P	997	3896	21531	98436	4.63	3.96	PHROGs_category	greater	3.25e-05	****	1	ns	4.07862	0.06	-0.01
tail	119967	P-P	1107	7686	21531	98436	5.14	7.81	PHROGs_category	less	1	ns	8.25e-45	****	7.32952	-0.18	0.03
transcription regulation	119967	P-P	518	2710	21531	98436	2.41	2.75	PHROGs_category	less	1	ns	0.0125	*	2.69074	-0.06	0.01
connector	324991	Phage	510	6677	29893	295098	1.71	2.26	PHROGs_category	less	1	ns	5.39e-10	****	2.21145	-0.13	0.01
DNA, RNA and nucleotide metabolism	324991	Phage	4397	34074	29893	295098	14.71	11.55	PHROGs_category	greater	6.8e-55	****	1	ns	11.8376	0.11	-0.01
head and packaging	324991	Phage	3270	20895	29893	295098	10.94	7.08	PHROGs_category	greater	1.67e-115	****	1	ns	7.43559	0.19	-0.02
integration and excision	324991	Phage	662	1658	29893	295098	2.21	0.56	PHROGs_category	greater	5.08e-156	****	1	ns	0.71387	0.51	-0.12
lysis	324991	Phage	1217	7317	29893	295098	4.07	2.48	PHROGs_category	greater	1.24e-52	****	1	ns	2.62592	0.22	-0.03
moron, auxiliary metabolic gene and host takeover	324991	Phage	1080	6101	29893	295098	3.61	2.07	PHROGs_category	greater	2.42e-57	****	1	ns	2.2096	0.24	-0.03
notHit	324991	Phage	12946	177218	29893	295098	43.31	60.05	PHROGs_category	less	1	ns	0	****	58.5136	-0.15	0.01
other	324991	Phage	1886	11404	29893	295098	6.31	3.86	PHROGs_category	greater	3.57e-80	****	1	ns	4.08934	0.21	-0.03
tail	324991	Phage	2903	24350	29893	295098	9.71	8.25	PHROGs_category	greater	2.98e-17	****	1	ns	8.38577	0.07	-0.01
transcription regulation	324991	Phage	1022	5404	29893	295098	3.42	1.83	PHROGs_category	greater	6.41e-66	****	1	ns	1.97729	0.27	-0.04
connector	1977079	Plasmid	33	201	682815	1294264	0	0.02	PHROGs_category	less	1	ns	7.1e-12	****	0.01184	-1	0.26
DNA, RNA and nucleotide metabolism	1977079	Plasmid	58465	39742	682815	1294264	8.56	3.07	PHROGs_category	greater	0	****	1	ns	4.96728	0.27	-0.24
head and packaging	1977079	Plasmid	219	2494	682815	1294264	0.03	0.19	PHROGs_category	less	1	ns	5.6e-231	****	0.13722	-0.64	0.16
integration and excision	1977079	Plasmid	53101	16057	682815	1294264	7.78	1.24	PHROGs_category	greater	0	****	1	ns	3.49799	0.38	-0.48
lysis	1977079	Plasmid	272	1557	682815	1294264	0.04	0.12	PHROGs_category	less	1	ns	2.22e-79	****	0.09251	-0.4	0.13
moron, auxiliary metabolic gene and host takeover	1977079	Plasmid	21614	21058	682815	1294264	3.17	1.63	PHROGs_category	greater	0	****	1	ns	2.15834	0.19	-0.14
notHit	1977079	Plasmid	522849	1168456	682815	1294264	76.57	90.28	PHROGs_category	less	1	ns	0	****	85.5456	-0.06	0.03
other	1977079	Plasmid	21867	33873	682815	1294264	3.2	2.62	PHROGs_category	greater	1.03e-120	****	1	ns	2.81931	0.06	-0.04
tail	1977079	Plasmid	428	1969	682815	1294264	0.06	0.15	PHROGs_category	less	1	ns	7e-73	****	0.12124	-0.34	0.11
transcription regulation	1977079	Plasmid	3967	8857	682815	1294264	0.58	0.68	PHROGs_category	less	1	ns	1.26e-17	****	0.64863	-0.06	0.02
Defense-05	119967	P-P	813	2000	21531	98436	3.78	2.03	Defense_category	greater	7.82e-47	****	1	ns	2.34481	0.23	-0.07
Defense-cut_ga	119967	P-P	1013	2231	21531	98436	4.7	2.27	Defense_category	greater	9.75e-77	****	1	ns	2.70408	0.27	-0.09
notHit	119967	P-P	19705	94205	21531	98436	91.52	95.7	Defense_category	less	1	ns	1.51e-124	****	94.9511	-0.02	0
Defense-05	324991	Phage	314	2191	29893	295098	1.05	0.74	Defense_category	greater	5.49e-08	****	1	ns	0.77079	0.15	-0.02
Defense-cut_ga	324991	Phage	464	4513	29893	295098	1.55	1.53	Defense_category	ns	0.774	ns	1	ns	1.53143	0.01	0
notHit	324991	Phage	29115	288394	29893	295098	97.4	97.73	Defense_category	less	1	ns	0.00057	***	97.6978	0	0
Defense-05	1977079	Plasmid	23382	25928	682815	1294264	3.42	2	Defense_category	greater	0	****	1	ns	2.49408	0.16	-0.11
Defense-cut_ga	1977079	Plasmid	18939	30950	682815	1294264	2.77	2.39	Defense_category	greater	7e-59	****	1	ns	2.52337	0.05	-0.03
notHit	1977079	Plasmid	640494	1237386	682815	1294264	93.8	95.61	Defense_category	less	1	ns	0	****	94.9826	-0.01	0
notHit	119967	P-P	18250	94221	21531	98436	84.76	95.72	Rec_Tnpases_category	less	1	ns	0	****	93.7516	-0.05	0.01
Recombinase	119967	P-P	630	1309	21531	98436	2.93	1.33	Rec_Tnpases_category	greater	2.38e-54	****	1	ns	1.61628	0.29	-0.1
Tnp_ISEscan	119967	P-P	1563	2374	21531	98436	7.26	2.41	Rec_Tnpases_category	greater	1.06e-232	****	1	ns	3.28174	0.38	-0.15
Tnp_ISfinder	119967	P-P	1088	532	21531	98436	5.05	0.54	Rec_Tnpases_category	greater	0	****	1	ns	1.35037	0.58	-0.43
notHit	324991	Phage	29087	292675	29893	295098	97.3	99.18	Rec_Tnpases_category	less	1	ns	1.14e-152	****	99.0064	-0.01	0
Recombinase	324991	Phage	690	2162	29893	295098	2.31	0.73	Rec_Tnpases_category	greater	1.6e-123	****	1	ns	0.87756	0.45	-0.09
Tnp_ISEscan	324991	Phage	65	248	29893	295098	0.22	0.08	Rec_Tnpases_category	greater	8.52e-10	****	1	ns	0.09631	0.39	-0.09
Tnp_ISfinder	324991	Phage	51	13	29893	295098	0.17	0	Rec_Tnpases_category	greater	1.57e-40	****	1	ns	0.01969	0.79	-1
notHit	1977079	Plasmid	585372	1268765	682815	1294264	85.73	98.03	Rec_Tnpases_category	less	1	ns	0	****	93.7816	-0.04	0.02
Recombinase	1977079	Plasmid	23552	7844	682815	1294264	3.45	0.61	Rec_Tnpases_category	greater	0	****	1	ns	1.588	0.37	-0.44
Tnp_ISEscan	1977079	Plasmid	28494	12864	682815	1294264	4.17	0.99	Rec_Tnpases_category	greater	0	****	1	ns	2.09187	0.33	-0.36
Tnp_ISfinder	1977079	Plasmid	45397	4791	682815	1294264	6.65	0.37	Rec_Tnpases_category	greater	0	****	1	ns	2.53849	0.45	-0.75
AMR	119967	P-P	243	10	21531	98436	1.13	0.01	AMR_VF_Plasmid_category	greater	3.02e-165	****	1	ns	0.21089	0.69	-0.91
notHit	119967	P-P	20153	95676	21531	98436	93.6	97.2	AMR_VF_Plasmid_category	less	1	ns	1.92e-128	****	96.5507	-0.02	0
Plasmid partition	119967	P-P	812	2087	21531	98436	3.77	2.12	AMR_VF_Plasmid_category	greater	3.87e-41	****	1	ns	2.4165	0.22	-0.07
Plasmid replication	119967	P-P	281	429	21531	98436	1.31	0.44	AMR_VF_Plasmid_category	greater	2.98e-41	****	1	ns	0.59183	0.38	-0.15
Virulence factor	119967	P-P	42	234	21531	98436	0.2	0.24	AMR_VF_Plasmid_category	ns	1	ns	0.536	ns	0.23006	-0.07	0.02
notHit	324991	Phage	29799	294793	29893	295098	99.69	99.9	AMR_VF_Plasmid_category	less	1	ns	8.4e-17	****	99.8772	0	0
Plasmid partition	324991	Phage	4	94	29893	295098	0.01	0.03	AMR_VF_Plasmid_category	ns	1	ns	0.14	ns	0.03015	-0.5	0
Plasmid replication	324991	Phage	1	120	29893	295098	0	0.04	AMR_VF_Plasmid_category	less	1	ns	0.000448	***	0.03723	-1	0.04
Virulence factor	324991	Phage	85	91	29893	295098	0.28	0.03	AMR_VF_Plasmid_category	greater	3.36e-40	****	1	ns	0.05416	0.68	-0.29
AMR	324991	Phage	4	0	29893	295098	0.01	0	AMR_VF_Plasmid_category	greater	0.000286	***	1	ns	0.00123	0.78	-1
AMR	1977079	Plasmid	20386	2760	682815	1294264	2.99	0.21	AMR_VF_Plasmid_category	greater	0	****	1	ns	1.17072	0.44	-0.7
notHit	1977079	Plasmid	624162	1249702	682815	1294264	91.41	96.56	AMR_VF_Plasmid_category	less	1	ns	0	****	94.7794	-0.02	0.01
Plasmid partition	1977079	Plasmid	21158	14343	682815	1294264	3.1	1.11	AMR_VF_Plasmid_category	greater	0	****	1	ns	1.79563	0.27	-0.24
Plasmid replication	1977079	Plasmid	9675	7132	682815	1294264	1.42	0.55	AMR_VF_Plasmid_category	greater	0	****	1	ns	0.85009	0.25	-0.21
Virulence factor	1977079	Plasmid	7434	20327	682815	1294264	1.09	1.57	AMR_VF_Plasmid_category	less	1	ns	1.84e-171	****	1.40414	-0.13	0.06
