# Supplementary material for: Phage-plasmids promote recombination and emergence of phages and plasmids
Source: Nat Commun. 2024 Feb 20;15:1545. doi: 10.1038/s41467-024-45757-3 (PMC10879196; doi:10.1038/s41467-024-45757-3)
Supplement: Supplementary file 9 — Supplementary Dataset 6 [file 41467_2024_45757_MOESM9_ESM.xlsx]

## Sheet: All_categories_bw_MGE
Functional_category	# Genes all	MGE Type	bMGE (#genes)	wMGE (#genes)	Sum of bMGE (#genes)	Sum of wMGE (#genes)	Fraction_bMGE in %	Fraction_wMGE in %	Functional_group_for_Fisher_Test	Test bMGE > wMGE	p_val_greater	signifcance_greater	Test bMGE < wMGE	p_val_less	signifcance_less	sign_diff	Fraction (genes in functional category/ all genes)	RDiff-Sum bMGE	RDiff-Sum wMGE
connector	21532	P-P	93	22	18820	2712	0.49	0.81	PHROGs_category	greater	1	ns	less	0.174	ns	ns	0.53409	-0.04	0.21
DNA, RNA and nucleotide metabolism	21532	P-P	2430	353	18820	2712	12.91	13.02	PHROGs_category	greater	1	ns	less	1	ns	ns	12.925	0	0
head and packaging	21532	P-P	958	168	18820	2712	5.09	6.19	PHROGs_category	greater	1	ns	less	0.07	ns	ns	5.22943	-0.01	0.08
integration and excision	21532	P-P	1833	19	18820	2712	9.74	0.7	PHROGs_category	greater	1.73e-83	****	less	1	ns	greater	8.60115	0.06	-0.85
lysis	21532	P-P	237	67	18820	2712	1.26	2.47	PHROGs_category	greater	1	ns	less	2.25e-05	****	less	1.41185	-0.06	0.27
moron, auxiliary metabolic gene and host takeover	21532	P-P	1255	14	18820	2712	6.67	0.52	PHROGs_category	greater	2.87e-55	****	less	1	ns	greater	5.89355	0.06	-0.84
notHit	21532	P-P	10030	1431	18820	2712	53.29	52.77	PHROGs_category	greater	1	ns	less	1	ns	ns	53.2278	0	0
other	21532	P-P	921	76	18820	2712	4.89	2.8	PHROGs_category	greater	1.39e-06	****	less	1	ns	greater	4.63032	0.03	-0.25
tail	21532	P-P	775	332	18820	2712	4.12	12.24	PHROGs_category	greater	1	ns	less	3.15e-55	****	less	5.14119	-0.11	0.41
transcription regulation	21532	P-P	288	230	18820	2712	1.53	8.48	PHROGs_category	greater	1	ns	less	6.01e-73	****	less	2.40572	-0.22	0.56
connector	29842	Phage	59	451	3903	25939	1.51	1.74	PHROGs_category	greater	1	ns	less	0.85	ns	ns	1.709	-0.06	0.01
DNA, RNA and nucleotide metabolism	29842	Phage	533	3861	3903	25939	13.66	14.88	PHROGs_category	greater	1	ns	less	0.134	ns	ns	14.7242	-0.04	0.01
head and packaging	29842	Phage	243	3019	3903	25939	6.23	11.64	PHROGs_category	greater	1	ns	less	2.99e-26	****	less	10.9309	-0.27	0.03
integration and excision	29842	Phage	182	476	3903	25939	4.66	1.84	PHROGs_category	greater	6.48e-23	****	less	1	ns	greater	2.20495	0.36	-0.09
lysis	29842	Phage	373	844	3903	25939	9.56	3.25	PHROGs_category	greater	1.99e-59	****	less	1	ns	greater	4.07814	0.4	-0.11
moron, auxiliary metabolic gene and host takeover	29842	Phage	244	831	3903	25939	6.25	3.2	PHROGs_category	greater	6.43e-18	****	less	1	ns	greater	3.60231	0.27	-0.06
notHit	29842	Phage	1469	11447	3903	25939	37.64	44.13	PHROGs_category	greater	1	ns	less	8.65e-14	****	less	43.2813	-0.07	0.01
other	29842	Phage	217	1669	3903	25939	5.56	6.43	PHROGs_category	greater	1	ns	less	0.13	ns	ns	6.31995	-0.06	0.01
tail	29842	Phage	324	2578	3903	25939	8.3	9.94	PHROGs_category	greater	1	ns	less	0.00467	**	less	9.72455	-0.08	0.01
transcription regulation	29842	Phage	259	763	3903	25939	6.64	2.94	PHROGs_category	greater	4.03e-26	****	less	1	ns	greater	3.4247	0.32	-0.08
connector	682815	Plasmid	28	5	289223	393592	0.01	0	PHROGs_category	greater	3.7e-06	****	less	1	ns	greater	0.00483	0.35	-1
DNA, RNA and nucleotide metabolism	682815	Plasmid	30791	27674	289223	393592	10.65	7.03	PHROGs_category	greater	0	****	less	1	ns	greater	8.56235	0.11	-0.1
head and packaging	682815	Plasmid	97	122	289223	393592	0.03	0.03	PHROGs_category	greater	1	ns	less	1	ns	ns	0.03207	-0.03	-0.03
integration and excision	682815	Plasmid	31512	21589	289223	393592	10.9	5.49	PHROGs_category	greater	0	****	less	1	ns	greater	7.77678	0.17	-0.17
lysis	682815	Plasmid	100	172	289223	393592	0.03	0.04	PHROGs_category	greater	1	ns	less	0.278	ns	ns	0.03984	-0.14	0
moron, auxiliary metabolic gene and host takeover	682815	Plasmid	12274	9340	289223	393592	4.24	2.37	PHROGs_category	greater	0	****	less	1	ns	greater	3.16543	0.15	-0.14
notHit	682815	Plasmid	202007	320842	289223	393592	69.84	81.52	PHROGs_category	greater	1	ns	less	0	****	less	76.5726	-0.05	0.03
other	682815	Plasmid	10691	11176	289223	393592	3.7	2.84	PHROGs_category	greater	2.08e-86	****	less	1	ns	greater	3.20248	0.07	-0.06
tail	682815	Plasmid	172	256	289223	393592	0.06	0.07	PHROGs_category	greater	1	ns	less	1	ns	ns	0.06268	-0.02	0.06
transcription regulation	682815	Plasmid	1551	2416	289223	393592	0.54	0.61	PHROGs_category	greater	1	ns	less	0.00014	***	less	0.58098	-0.04	0.02
Defense-05	21532	P-P	778	35	18820	2712	4.13	1.29	Defense_category	greater	5.55e-16	****	less	1	ns	greater	3.77578	0.04	-0.49
Defense-cut_ga	21532	P-P	868	145	18820	2712	4.61	5.35	Defense_category	greater	1	ns	less	0.105	ns	ns	4.70463	-0.01	0.06
notHit	21532	P-P	17174	2532	18820	2712	91.25	93.36	Defense_category	greater	1	ns	less	0.000262	***	less	91.5196	0	0.01
Defense-05	29842	Phage	80	234	3903	25939	2.05	0.9	Defense_category	greater	6.45e-09	****	less	1	ns	greater	1.05221	0.32	-0.08
Defense-cut_ga	29842	Phage	70	392	3903	25939	1.79	1.51	Defense_category	greater	0.21	ns	less	1	ns	ns	1.54815	0.07	-0.01
notHit	29842	Phage	3753	25313	3903	25939	96.16	97.59	Defense_category	greater	1	ns	less	1.37e-06	****	less	97.3996	-0.01	0
Defense-05	682815	Plasmid	11702	11680	289223	393592	4.05	2.97	Defense_category	greater	7.8e-128	****	less	1	ns	greater	3.42435	0.08	-0.07
Defense-cut_ga	682815	Plasmid	8176	10763	289223	393592	2.83	2.73	Defense_category	greater	0.0222	*	less	1	ns	greater	2.77366	0.01	-0.01
notHit	682815	Plasmid	269345	371149	289223	393592	93.13	94.3	Defense_category	greater	1	ns	less	1.29e-86	****	less	93.802	0	0
notHit	21532	P-P	15602	2649	18820	2712	82.9	97.68	Rec_Tnpases_category	greater	1	ns	less	1.16e-123	****	less	84.7622	-0.01	0.07
Recombinase	21532	P-P	586	44	18820	2712	3.11	1.62	Rec_Tnpases_category	greater	5.2e-06	****	less	1	ns	greater	2.92588	0.03	-0.29
Tnp_ISEscan	21532	P-P	1544	19	18820	2712	8.2	0.7	Rec_Tnpases_category	greater	5.8e-67	****	less	1	ns	greater	7.25896	0.06	-0.82
Tnp_ISfinder	21532	P-P	1088	0	18820	2712	5.78	0	Rec_Tnpases_category	greater	1.22e-65	****	less	1	ns	greater	5.05294	0.07	-1
notHit	29842	Phage	3659	25381	3903	25939	93.75	97.85	Rec_Tnpases_category	greater	1	ns	less	2.92e-38	****	less	97.3125	-0.02	0
Recombinase	29842	Phage	169	517	3903	25939	4.33	1.99	Rec_Tnpases_category	greater	2.72e-16	****	less	1	ns	greater	2.29877	0.31	-0.07
Tnp_ISEscan	29842	Phage	28	37	3903	25939	0.72	0.14	Rec_Tnpases_category	greater	4.72e-09	****	less	1	ns	greater	0.21781	0.54	-0.22
Tnp_ISfinder	29842	Phage	47	4	3903	25939	1.2	0.02	Rec_Tnpases_category	greater	1.38e-36	****	less	1	ns	greater	0.1709	0.75	-0.79
notHit	682815	Plasmid	226262	359110	289223	393592	78.23	91.24	Rec_Tnpases_category	greater	1	ns	less	0	****	less	85.7292	-0.05	0.03
Recombinase	682815	Plasmid	14097	9455	289223	393592	4.87	2.4	Rec_Tnpases_category	greater	0	****	less	1	ns	greater	3.44925	0.17	-0.18
Tnp_ISEscan	682815	Plasmid	15059	13435	289223	393592	5.21	3.41	Rec_Tnpases_category	greater	1.71e-289	****	less	1	ns	greater	4.17302	0.11	-0.1
Tnp_ISfinder	682815	Plasmid	33805	11592	289223	393592	11.69	2.95	Rec_Tnpases_category	greater	0	****	less	1	ns	greater	6.64851	0.27	-0.39
AMR	21532	P-P	243	0	18820	2712	1.29	0	AMR_VF_Plasmid_category	greater	2.04e-14	****	less	1	ns	greater	1.12855	0.07	-1
notHit	21532	P-P	17524	2630	18820	2712	93.11	96.98	AMR_VF_Plasmid_category	greater	1	ns	less	1.77e-16	****	less	93.6002	0	0.02
Plasmid partition	21532	P-P	776	36	18820	2712	4.12	1.33	AMR_VF_Plasmid_category	greater	3.29e-15	****	less	1	ns	greater	3.77113	0.04	-0.48
Plasmid replication	21532	P-P	235	46	18820	2712	1.25	1.7	AMR_VF_Plasmid_category	greater	1	ns	less	0.149	ns	ns	1.30503	-0.02	0.13
Virulence factor	21532	P-P	42	0	18820	2712	0.22	0	AMR_VF_Plasmid_category	greater	0.0104	*	less	1	ns	greater	0.19506	0.06	-1
AMR	29842	Phage	4	0	3903	25939	0.1	0	AMR_VF_Plasmid_category	greater	0.00117	**	less	1	ns	greater	0.0134	0.76	-1
notHit	29842	Phage	3829	25919	3903	25939	98.1	99.92	AMR_VF_Plasmid_category	greater	1	ns	less	1.03e-46	****	less	99.685	-0.01	0
Plasmid replication	29842	Phage	1	0	3903	25939	0.03	0	AMR_VF_Plasmid_category	greater	0.393	ns	less	1	ns	ns	0.00335	0.8	-1
Virulence factor	29842	Phage	69	16	3903	25939	1.77	0.06	AMR_VF_Plasmid_category	greater	2.93e-45	****	less	1	ns	greater	0.28483	0.72	-0.65
Plasmid partition	29842	Phage	0	4	3903	25939	0	0.02	AMR_VF_Plasmid_category	greater	1	ns	less	1	ns	ns	0.0134	-1	0.2
AMR	682815	Plasmid	16918	3468	289223	393592	5.85	0.88	AMR_VF_Plasmid_category	greater	0	****	less	1	ns	greater	2.98558	0.32	-0.54
notHit	682815	Plasmid	255866	368296	289223	393592	88.47	93.57	AMR_VF_Plasmid_category	greater	1	ns	less	0	****	less	91.4101	-0.02	0.01
Plasmid partition	682815	Plasmid	9418	11740	289223	393592	3.26	2.98	AMR_VF_Plasmid_category	greater	1.97e-10	****	less	1	ns	greater	3.09864	0.03	-0.02
Plasmid replication	682815	Plasmid	4600	5075	289223	393592	1.59	1.29	AMR_VF_Plasmid_category	greater	8.8e-25	****	less	1	ns	greater	1.41693	0.06	-0.05
Virulence factor	682815	Plasmid	2421	5013	289223	393592	0.84	1.27	AMR_VF_Plasmid_category	greater	1	ns	less	1.56e-67	****	less	1.08873	-0.13	0.08
